# Supplementary material for: Meta-analysis of estrogen response in MCF-7 distinguishes early target genes involved in signaling and cell proliferation from later target genes involved in cell cycle and DNA repair
Source: BMC Syst Biol. 2011 Aug 30;5:138. doi: 10.1186/1752-0509-5-138 (PMC3225231; doi:10.1186/1752-0509-5-138)
Supplement: Additional file 1 — Results of the meta-analysis. Ranking of genes following the meta-analysis, with meta-analysis scores and p-values. [file 1752-0509-5-138-S1.XLS]

## Sheet: Early_0.05_up_probes_ann.txt
Affy Probe Id	Gene	Ensembl gene ID	gene.index	RP/Rsum	FC:(class1/class2)	pfp	P.value
211421_s_at	RET	ENSG00000165731	10831	38.5548	1.11814	0	0
205862_at	GREB1	ENSG00000196208	5389	52.6733	1.12631	0	0
209687_at	CXCL12	ENSG00000107562	9175	78.3122	1.15117	0	0
213906_at	MYBL1	ENSG00000185697	13285	81.7593	1.17349	0	0
204508_s_at	CA12	ENSG00000074410	4035	93.1061	1.16943	0	0
201508_at	IGFBP4	ENSG00000141753	1036	97.0288	1.17097	0	0
203963_at	CA12	ENSG00000074410	3490	98.3573	1.17789	0	0
204285_s_at	PMAIP1	ENSG00000141682	3812	127.619	1.19723	0	0
218657_at	RAPGEFL1	ENSG00000108352	18021	132.05	1.24229	0	0
216074_x_at	WWC1	ENSG00000113645	15446	141.61	1.22459	0	0
214164_x_at	CA12	ENSG00000074410	13543	145.269	1.21765	0	0
215867_x_at	CA12	ENSG00000074410	15240	153.398	1.21799	0	0
208305_at	PGR	ENSG00000082175	7809	157.618	1.2585	0	0
202600_s_at	NRIP1	ENSG00000180530	2128	160.071	1.24367	0	0
203438_at	STC2	ENSG00000113739	2965	169.414	1.23482	0	0
210735_s_at	CA12	ENSG00000074410	10196	172.366	1.21041	0	0
202599_s_at	NRIP1	ENSG00000180530	2127	176.44	1.24626	0	0
204798_at	MYB	ENSG00000118513	4325	202.047	1.26716	0	0
220038_at	SGK3	ENSG00000104205	19402	221.379	1.28058	0	0
213478_at	KAZN	ENSG00000189337	12859	230.732	1.2274	0	0
205097_at	SLC26A2	ENSG00000155850	4624	239.047	1.25128	0	0
212665_at	TIPARP	ENSG00000163659	12050	243.955	1.26734	0	0
202431_s_at	MYC	ENSG00000136997	1959	244.5	1.27483	0	0
221667_s_at	HSPB8	ENSG00000152137	21028	260.051	1.20882	0	0
206115_at	EGR3	ENSG00000179388	5641	264.01	1.232	0	0
203439_s_at	STC2	ENSG00000113739	2966	286.731	1.31759	0	0
217763_s_at	RAB31	ENSG00000168461	17128	288.958	1.27235	0	0
205074_at	SLC22A5	ENSG00000197375	4601	289.71	1.26593	0	0
205590_at	RASGRP1	ENSG00000172575	5117	298.829	1.28922	0	0
219255_x_at	IL17RB	ENSG00000056736	18619	298.991	1.2274	0	0
217762_s_at	RAB31	ENSG00000168461	17127	299.045	1.27589	0	0
207935_s_at	KRT13	ENSG00000171401	7451	305.387	1.24298	0	0
209339_at	SIAH2	ENSG00000181788	8832	314.525	1.28129	0	0
217764_s_at	RAB31	ENSG00000168461	17129	316.544	1.28931	0	0
213712_at	ELOVL2	ENSG00000197977	13092	325.609	1.29235	0	0
219563_at	C14orf139	ENSG00000229645	18927	337.645	1.25154	0	0
204977_at	DDX10	ENSG00000178105	4504	345.36	1.29397	0	0
201195_s_at	SLC7A5	ENSG00000103257	723	348.373	1.26786	0	0
209723_at	SERPINB9	ENSG00000170542	9211	348.382	1.22468	0	0
201739_at	SGK1	ENSG00000118515	1267	356.855	1.37421	0	0
202620_s_at	PLOD2	ENSG00000152952	2148	372.181	1.37021	0	0
205239_at	AREGB	ENSG00000205595	4766	380.306	1.29038	0	0
213085_s_at	WWC1	ENSG00000113645	12468	388.423	1.32859	0	0
219147_s_at	C9orf95	ENSG00000106733	18511	400.207	1.25797	0	0
210372_s_at	TPD52L1	ENSG00000111907	9850	403.041	1.31631	0	0
209189_at	FOS	ENSG00000170345	8683	426.908	1.31239	0	0
213135_at	TIAM1	ENSG00000156299	12518	426.965	1.34192	0	0
218862_at	ASB13	ENSG00000196372	18226	461.197	1.31139	0	0
221065_s_at	CHST8	ENSG00000124302	20428	461.446	1.31814	0	0
221713_s_at	MAP6D1	ENSG00000180834	21073	468.81	1.31531	0	0
203786_s_at	TPD52L1	ENSG00000111907	3313	476.239	1.34695	0	0
218692_at	SYBU	ENSG00000147642	18056	476.449	1.33404	0	0
218331_s_at	C10orf18	ENSG00000108021	17696	503.777	1.40347	0	0
208152_s_at	DDX21	ENSG00000165732	7659	507.779	1.4149	0	0
218162_at	OLFML3	ENSG00000116774	17527	512.586	1.3229	0	0
201489_at	PPIF	ENSG00000108179	1017	524.182	1.39736	0	0
201197_at	AMD1	ENSG00000123505	725	539.985	1.41706	0	0
212496_s_at	KDM4B	ENSG00000127663	11881	542.022	1.36746	0	0
201490_s_at	PPIF	ENSG00000108179	1018	558.783	1.40493	0	0
211596_s_at	LRIG1	ENSG00000144749	11001	561.347	1.33487	0	0
203666_at	CXCL12	ENSG00000107562	3193	567.743	1.35811	0	0
218889_at	NOC3L	ENSG00000173145	18253	578.006	1.42563	0	0
201349_at	SLC9A3R1	ENSG00000109062	877	588.754	1.37221	0	0
218590_at	C10orf2	ENSG00000107815	17955	590.547	1.38617	0	0
205009_at	TFF1	ENSG00000160182	4536	592.122	1.32097	0	0
218882_s_at	WDR3	ENSG00000065183	18246	592.188	1.41539	0	0
206277_at	P2RY2	ENSG00000175591	5803	594.326	1.30261	0	0
202619_s_at	PLOD2	ENSG00000152952	2147	607.77	1.44283	0	0
209681_at	SLC19A2	ENSG00000117479	9169	608.833	1.34443	0	0
212400_at	FAM102A	ENSG00000167106	11785	609.96	1.39252	0	0
221841_s_at	KLF4	ENSG00000136826	21201	615.897	1.36869	0	0
205440_s_at	NPY1R	ENSG00000164128	4967	619.766	1.41942	0	0
201250_s_at	SLC2A1	ENSG00000117394	778	635.943	1.39503	0	0
204521_at	C12orf24	ENSG00000204856	4048	654.703	1.42208	0	0
205413_at	MPPED2	ENSG00000066382	4940	655.186	1.39784	0	0
218705_s_at	SNX24	ENSG00000064652	18069	655.662	1.35126	0	0
201674_s_at	AKAP1	ENSG00000121057	1202	657.344	1.39358	0	0
203298_s_at	JARID2	ENSG00000008083	2825	657.717	1.36282	0	0
206247_at	MICB	ENSG00000204516	5773	658.369	1.38684	0	0
214662_at	WDR43	ENSG00000163811	14038	666.759	1.45781	0	0
219648_at	MREG	ENSG00000118242	19012	667.128	1.41588	0	0
204881_s_at	UGCG	ENSG00000148154	4408	674.528	1.43704	0	0
205161_s_at	PEX11A	ENSG00000166821	4688	675.217	1.37497	0	0
217997_at	PHLDA1	ENSG00000139289	17362	677.934	1.36765	0	0
204364_s_at	REEP1	ENSG00000068615	3891	685.067	1.33533	0	0
218932_at	ZNHIT6	ENSG00000117174	18296	689.744	1.45649	0	0
215771_x_at	RET	ENSG00000165731	15144	692.426	1.38761	0	0
213245_at	ADCY1	ENSG00000164742	12627	695.716	1.42524	0	0
212492_s_at	KDM4B	ENSG00000127663	11877	711.414	1.39214	0	0
204286_s_at	PMAIP1	ENSG00000141682	3813	713.782	1.43207	0	0
201042_at	TGM2	ENSG00000198959	570	715.28	1.39455	0	0
203749_s_at	RARA	ENSG00000131759	3276	729.264	1.40698	0	0
210625_s_at	AKAP1	ENSG00000121057	10090	732.308	1.38838	0	0
204976_s_at	AMMECR1	ENSG00000101935	4503	735.001	1.47182	0	0
202565_s_at	SVIL	ENSG00000197321	2093	735.083	1.41794	0	0
217996_at	PHLDA1	ENSG00000139289	17361	744.665	1.36018	0	0
203023_at	NOP16	ENSG00000048162	2552	754.776	1.46277	0	0
205879_x_at	RET	ENSG00000165731	5406	762.173	1.3931	0	0
218330_s_at	NAV2	ENSG00000166833	17695	762.413	1.32565	0	0
215343_at	CCDC88C	ENSG00000015133	14717	767.113	1.39668	0	0
219522_at	FJX1	ENSG00000179431	18886	778.564	1.42969	0	0
200670_at	nil	nil	nil	198	780.038	1.46165	0	0
212209_at	MED13L	ENSG00000123066	11595	780.086	1.45649	0	0
201196_s_at	AMD1	ENSG00000123505	724	781.376	1.49962	0	0
201675_at	AKAP1	ENSG00000121057	1203	783.366	1.40942	0	0
63825_at	ABHD2	ENSG00000140526	22158	785.553	1.46622	0	0
203706_s_at	FZD7	ENSG00000155760	3233	785.99	1.34938	0	0
222154_s_at	SPATS2L	ENSG00000196141	21514	791.755	1.40717	0	0
208056_s_at	CBFA2T3	ENSG00000129993	7565	812.849	1.40318	0	0
214011_s_at	NOP16	ENSG00000048162	13390	814.194	1.47826	0	0
203341_at	CEBPZ	ENSG00000115816	2868	832.35	1.50274	0	0
206875_s_at	SLK	ENSG00000065613	6401	835.95	1.44623	0	0
219702_at	PLAC1	ENSG00000170965	19066	843.849	1.31467	0	0
201873_s_at	ABCE1	ENSG00000164163	1401	850.658	1.49952	0	0
212420_at	ELF1	ENSG00000120690	11805	852.102	1.46185	0	0
203297_s_at	JARID2	ENSG00000008083	2824	866.474	1.44583	0	0
202976_s_at	RHOBTB3	ENSG00000164292	2505	871.819	1.4062	0	0
208711_s_at	CCND1	ENSG00000110092	8206	873.06	1.44223	0	0
210367_s_at	PTGES	ENSG00000148344	9845	876.494	1.35482	0	0
204497_at	ADCY9	ENSG00000162104	4024	884.58	1.46104	0	0
219158_s_at	NAA15	ENSG00000164134	18522	902.221	1.50108	0	0
211379_x_at	B3GALNT1	ENSG00000169255	10795	904.198	1.49806	0	0
214476_at	TFF2	ENSG00000160181	13855	905.403	1.39774	0	0
202949_s_at	FHL2	ENSG00000115641	2478	906.466	1.38742	0	0
202975_s_at	RHOBTB3	ENSG00000164292	2504	906.992	1.43714	0	0
201578_at	PODXL	ENSG00000128567	1106	907.242	1.40474	0	0
204342_at	SLC25A24	ENSG00000085491	3869	916.228	1.48062	0	0
212651_at	RHOBTB1	ENSG00000072422	12036	918.975	1.46764	0	0
201924_at	AFF1	ENSG00000172493	1452	946.84	1.43068	0.0001	0
219032_x_at	OPN3	ENSG00000054277	18396	948.551	1.41451	0.0001	0
218244_at	NOL8	ENSG00000198000	17609	977.669	1.49288	0.0001	0
212616_at	CHD9	ENSG00000177200	12001	986.032	1.49557	0.0001	0
216048_s_at	RHOBTB3	ENSG00000164292	15420	991.36	1.39465	0.0001	0
216212_s_at	DKC1	ENSG00000130826	15584	1012.57	1.51761	0.0001	0
218197_s_at	ENSG00000164830		17562	1015.29	1.53592	0.0001	0
218886_at	PAK1IP1	ENSG00000111845	18250	1021.34	1.55132	0.0001	0
213427_at	RPP40	ENSG00000124787	12808	1022.62	1.50984	0.0001	0
219006_at	NDUFAF4	ENSG00000123545	18370	1036.11	1.50066	0.0001	0
203705_s_at	FZD7	ENSG00000155760	3232	1037.65	1.43247	0.0001	0
203853_s_at	GAB2	ENSG00000033327	3380	1043.48	1.46947	0.0001	0
214023_x_at	TUBB2B	ENSG00000137285	13402	1052.4	1.40124	0.0001	0
214141_x_at	SRSF7	ENSG00000115875	13520	1060.01	1.53028	0.0001	0
202458_at	PRSS23	ENSG00000150687	1986	1077.57	1.46125	0.0001	0
219615_s_at	KCNK5	ENSG00000164626	18979	1078.33	1.487	0.0001	0
212418_at	ELF1	ENSG00000120690	11803	1081.02	1.51813	0.0001	0
201872_s_at	ABCE1	ENSG00000164163	1400	1093.05	1.57189	0.0001	0
200894_s_at	FKBP4	ENSG00000004478	422	1095.09	1.5016	0.0001	0
205016_at	TGFA	ENSG00000163235	4543	1095.91	1.48792	0.0001	0
205160_at	PEX11A	ENSG00000166821	4687	1103.13	1.46034	0.0001	0
218245_at	TSKU	ENSG00000182704	17610	1107.35	1.48082	0.0001	0
206194_at	HOXC5	ENSG00000198353	5720	1122.69	1.37402	0.0002	0
220177_s_at	TMPRSS3	ENSG00000160183	19541	1124.5	1.47539	0.0002	0
210889_s_at	FCGR2B	ENSG00000072694	10343	1127.19	1.42682	0.0002	0
44790_s_at	C13orf18	ENSG00000102445	22010	1133.1	1.52732	0.0002	0
201479_at	DKC1	ENSG00000130826	1007	1135.49	1.5305	0.0002	0
201129_at	SRSF7	ENSG00000115875	657	1147.1	1.52891	0.0002	0
205792_at	WISP2	ENSG00000064205	5319	1152.43	1.42929	0.0002	0
208018_s_at	HCK	ENSG00000101336	7527	1165.97	1.51047	0.0002	0
218512_at	WDR12	ENSG00000138442	17877	1166.49	1.52077	0.0002	0
219743_at	HEY2	ENSG00000135547	19107	1168.45	1.48937	0.0002	0
211812_s_at	B3GALNT1	ENSG00000169255	11208	1176.57	1.55606	0.0002	0
220486_x_at	TMEM164	ENSG00000157600	19850	1180.81	1.49651	0.0002	0
219037_at	RRP15	ENSG00000067533	18401	1181.85	1.53698	0.0002	0
221020_s_at	SLC25A32	ENSG00000164933	20384	1182.17	1.53613	0.0002	0
209301_at	CA2	ENSG00000104267	8795	1190.21	1.54917	0.0002	0
218238_at	GTPBP4	ENSG00000107937	17603	1191.54	1.55068	0.0002	0
204365_s_at	REEP1	ENSG00000068615	3892	1193.96	1.42425	0.0002	0
209317_at	POLR1C	ENSG00000171453	8811	1207.85	1.51971	0.0002	0
204597_x_at	STC1	ENSG00000159167	4124	1213.14	1.51383	0.0002	0
203303_at	DYNLT3	ENSG00000165169	2830	1216.83	1.52933	0.0003	0
202060_at	CTR9	ENSG00000198730	1588	1217.04	1.53869	0.0003	0
203044_at	CHSY1	ENSG00000131873	2573	1217.51	1.52383	0.0003	0
201478_s_at	DKC1	ENSG00000130826	1006	1218.3	1.55025	0.0003	0
210793_s_at	NUP98	ENSG00000110713	10253	1220.93	1.5015	0.0003	0
211686_s_at	MAK16	ENSG00000198042	11087	1225.46	1.52647	0.0003	0
218708_at	NXT1	ENSG00000132661	18072	1227.53	1.51645	0.0003	0
202934_at	HK2	ENSG00000159399	2463	1227.6	1.52742	0.0003	0
200875_s_at	NOP56	ENSG00000101361	403	1227.71	1.53273	0.0003	0
209434_s_at	PPAT	ENSG00000128059	8927	1235.71	1.55229	0.0004	0
203957_at	ENSG00000234764		3484	1245.17	1.53443	0.0004	0
218036_x_at	NMD3	ENSG00000169251	17401	1245.41	1.56352	0.0004	0
218984_at	PUS7	ENSG00000091127	18348	1246.22	1.55855	0.0004	0
204244_s_at	DBF4	ENSG00000006634	3771	1250.44	1.54061	0.0004	0
200989_at	HIF1A	ENSG00000100644	517	1259.22	1.57724	0.0004	0
218585_s_at	DTL	ENSG00000143476	17950	1264.62	1.50754	0.0004	0
204319_s_at	RGS10	ENSG00000148908	3846	1264.73	1.43117	0.0004	0
205842_s_at	JAK2	ENSG00000096968	5369	1267.15	1.53018	0.0004	0
218670_at	PUS1	ENSG00000177192	18034	1270.73	1.53113	0.0004	0
208264_s_at	EIF3J	ENSG00000104131	7768	1271.46	1.54896	0.0004	0
208712_at	CCND1	ENSG00000110092	8207	1281.81	1.51887	0.0005	0
214749_s_at	ARMCX6	ENSG00000198960	14125	1284.12	1.49827	0.0005	0
218000_s_at	PHLDA1	ENSG00000139289	17365	1288.85	1.54993	0.0005	0
203476_at	TPBG	ENSG00000146242	3003	1289.24	1.5153	0.0005	0
218732_at	PTRH2	ENSG00000141378	18096	1293.59	1.56341	0.0005	0
213097_s_at	DNAJC2	ENSG00000105821	12480	1299.27	1.57571	0.0005	0
207886_s_at	CALCR	ENSG00000004948	7405	1302.91	1.56602	0.0005	0
218311_at	MAP4K3	ENSG00000011566	17676	1304.82	1.54093	0.0005	0
204847_at	ZBTB11	ENSG00000066422	4374	1315.12	1.5671	0.0005	0
209567_at	ADHFE1	ENSG00000147576	9057	1315.59	1.54724	0.0005	0
221601_s_at	FAIM3	ENSG00000162894	20963	1318.5	1.43227	0.0005	0
203344_s_at	RBBP8	ENSG00000101773	2871	1322.68	1.52732	0.0005	0
214519_s_at	RLN2	ENSG00000107014	13898	1347.18	1.55132	0.0006	0
221712_s_at	WDR74	ENSG00000133316	21072	1350.39	1.55046	0.0006	0
214430_at	GLA	ENSG00000102393	13809	1351.87	1.5496	0.0006	0
221856_s_at	FAM63A	ENSG00000143409	21216	1358.27	1.47294	0.0006	0
215138_s_at	KAZN	ENSG00000189337	14512	1358.31	1.47376	0.0006	0
206261_at	ZNF239	ENSG00000196793	5787	1359.5	1.55143	0.0006	0
213131_at	OLFM1	ENSG00000130558	12514	1360.86	1.50974	0.0006	0
203622_s_at	PNO1	ENSG00000115946	3149	1363.87	1.54478	0.0006	0
208963_x_at	FADS1	ENSG00000149485	8458	1367.2	1.40532	0.0006	0
203685_at	BCL2	ENSG00000171791	3212	1372.85	1.47642	0.0007	0
206739_at	ENSG00000172789		6265	1381.08	1.43117	0.0007	0
208962_s_at	FADS1	ENSG00000149485	8457	1382.08	1.38396	0.0007	0
218544_s_at	RCL1	ENSG00000120158	17909	1382.64	1.52246	0.0007	0
205920_at	SLC6A6	ENSG00000131389	5447	1388.79	1.52467	0.0007	0
219310_at	TMEM90B	ENSG00000101463	18674	1389.76	1.46998	0.0007	0
217460_at	nil	nil	nil	16825	1392.53	1.45317	0.0007	0
214079_at	DHRS2	ENSG00000100867	13458	1411.72	1.49236	0.0008	0
203119_at	CCDC86	ENSG00000110104	2648	1412.33	1.54671	0.0008	0
203607_at	INPP5F	ENSG00000198825	3134	1417.26	1.51467	0.0008	0
219258_at	TIPIN	ENSG00000075131	18622	1419.23	1.54681	0.0008	0
215856_at	nil	nil	nil	15229	1420.65	1.56201	0.0008	0
200895_s_at	FKBP4	ENSG00000004478	423	1424.62	1.53869	0.0008	0
212473_s_at	MICAL2	ENSG00000133816	11858	1425.59	1.51446	0.0008	0
219689_at	SEMA3G	ENSG00000010319	19053	1430.69	1.4904	0.0009	0
218750_at	SNORA32	ENSG00000206799	18114	1430.74	1.56396	0.0009	0
213260_at	FOXC1	ENSG00000054598	12641	1431.59	1.49703	0.0009	0
217858_s_at	ARMCX3	ENSG00000102401	17223	1433.51	1.5496	0.0009	0
222305_at	nil	nil	nil	21664	1439.16	1.52721	0.0009	0
219540_at	ZNF267	ENSG00000185947	18904	1441.02	1.56689	0.0009	0
218239_s_at	GTPBP4	ENSG00000107937	17604	1445.82	1.58843	0.0009	0
208895_s_at	DDX18	ENSG00000088205	8390	1451.64	1.61116	0.0009	0
202052_s_at	RAI14	ENSG00000039560	1580	1454.06	1.50546	0.0009	0
208964_s_at	FADS1	ENSG00000149485	8459	1456.06	1.39988	0.0009	0
210357_s_at	SMOX	ENSG00000088826	9835	1456.49	1.47253	0.0009	0
210174_at	NR5A2	ENSG00000116833	9658	1460.68	1.46764	0.001	0
221765_at	UGCG	ENSG00000148154	21125	1463.19	1.60103	0.001	0
212195_at	IL6ST	ENSG00000134352	11581	1477.57	1.61507	0.001	0
205896_at	SLC22A4	ENSG00000197208	5423	1478.69	1.53092	0.001	0
221090_s_at	OGFOD1	ENSG00000087263	20453	1490.57	1.56331	0.0011	0
209581_at	PLA2G16	ENSG00000176485	9071	1493.29	1.47386	0.0011	0
209332_s_at	MAX	ENSG00000125952	8825	1499.76	1.56678	0.0012	0
218199_s_at	NOL6	ENSG00000165271	17564	1499.87	1.53656	0.0012	0
211712_s_at	ANXA9	ENSG00000143412	11113	1507.44	1.46774	0.0012	0
205088_at	MAMLD1	ENSG00000013619	4615	1509.97	1.47662	0.0012	0
220266_s_at	KLF4	ENSG00000136826	19630	1511.14	1.53368	0.0012	0
208306_x_at	HLA-DRB1	ENSG00000196126	7810	1524.74	1.52891	0.0013	0
220865_s_at	PDSS1	ENSG00000148459	20229	1531.09	1.56667	0.0013	0
212615_at	CHD9	ENSG00000177200	12000	1533.84	1.58282	0.0013	0
205527_s_at	GEMIN4	ENSG00000179409	5054	1535.03	1.56417	0.0013	0
202345_s_at	FABP5P11	ENSG00000240122	1873	1537.88	1.51792	0.0014	0
205759_s_at	SULT2B1	ENSG00000088002	5286	1540.74	1.49744	0.0014	0
207744_at	nil	nil	nil	7265	1545.09	1.51929	0.0014	0
201289_at	CYR61	ENSG00000142871	817	1545.94	1.50087	0.0014	0
218858_at	DEPTOR	ENSG00000155792	18222	1561.82	1.56157	0.0015	0
204435_at	NUPL1	ENSG00000139496	3962	1563.52	1.59649	0.0015	0
209433_s_at	PPAT	ENSG00000128059	8926	1565.52	1.61194	0.0015	0
218532_s_at	FAM134B	ENSG00000154153	17897	1565.81	1.54125	0.0015	0
205464_at	SCNN1B	ENSG00000168447	4991	1574.09	1.45095	0.0015	0
216996_s_at	FASTKD2	ENSG00000118246	16366	1584.23	1.58304	0.0016	0
201695_s_at	PNP	ENSG00000198805	1223	1585.73	1.54596	0.0016	0
205443_at	SNAPC1	ENSG00000023608	4970	1586.22	1.59826	0.0016	0
205895_s_at	NOLC1	ENSG00000166197	5422	1587.58	1.57997	0.0016	0
221530_s_at	BHLHE41	ENSG00000123095	20893	1589.91	1.54242	0.0016	0
219177_at	BRIX1	ENSG00000113460	18541	1592.33	1.59737	0.0016	0
210026_s_at	CARD10	ENSG00000100065	9511	1592.81	1.51194	0.0016	0
202396_at	TCERG1	ENSG00000113649	1924	1596.09	1.59981	0.0016	0
217986_s_at	BAZ1A	ENSG00000198604	17351	1600.71	1.61877	0.0017	0
205566_at	ABHD2	ENSG00000140526	5093	1605.91	1.51603	0.0018	0
212846_at	RRP1B	ENSG00000160208	12231	1608.21	1.55197	0.0018	0
209312_x_at	HLA-DRB1	ENSG00000196126	8806	1613.21	1.54082	0.0018	0
209621_s_at	PDLIM3	ENSG00000154553	9111	1615.99	1.47672	0.0018	0
211996_s_at	ENSG00000198064		11383	1618.23	1.60581	0.0018	0
207038_at	SLC16A6	ENSG00000108932	6564	1621.3	1.55973	0.0019	0
221931_s_at	SEH1L	ENSG00000085415	21291	1628.23	1.56765	0.0019	0
219178_at	QTRTD1	ENSG00000151576	18542	1629.67	1.58733	0.0019	0
36711_at	MAFF	ENSG00000185022	21851	1631.4	1.50274	0.0019	0
205217_at	TIMM8A	ENSG00000126953	4744	1644.02	1.58107	0.002	0
218605_at	TFB2M	ENSG00000162851	17970	1647.63	1.59704	0.002	0
203929_s_at	MAPT	ENSG00000186868	3456	1648.37	1.49796	0.002	0
219530_at	PALB2	ENSG00000083093	18894	1649.49	1.59516	0.002	0
211525_s_at	GP5	ENSG00000178732	10931	1654.95	1.48154	0.0021	0
211029_x_at	FGF18	ENSG00000156427	10475	1660.49	1.58348	0.0021	0
205517_at	GATA4	ENSG00000136574	5044	1663.47	1.45862	0.0021	0
213043_s_at	MED24	ENSG00000008838	12426	1667.32	1.51792	0.0021	0
200977_s_at	TAX1BP1	ENSG00000106052	505	1671.99	1.63376	0.0022	0
213449_at	POP1	ENSG00000104356	12830	1684.17	1.5696	0.0023	0
218096_at	AGPAT5	ENSG00000155189	17461	1685.68	1.59284	0.0023	0
202412_s_at	USP1	ENSG00000162607	1940	1694.17	1.61552	0.0024	0
206858_s_at	HOXC6	ENSG00000197757	6384	1699.82	1.39949	0.0025	0
213069_at	HEG1	ENSG00000173706	12452	1702.69	1.47611	0.0025	0
213039_at	ARHGEF18	ENSG00000104880	12422	1703.09	1.50327	0.0025	0
212495_at	KDM4B	ENSG00000127663	11880	1707.44	1.60625	0.0026	0
217833_at	SYNCRIP	ENSG00000135316	17198	1715.29	1.60726	0.0027	0
208993_s_at	PPIG	ENSG00000138398	8487	1718.25	1.62665	0.0027	0
204029_at	CELSR2	ENSG00000143126	3556	1719.81	1.50546	0.0028	0
219031_s_at	NIP7	ENSG00000132603	18395	1722.47	1.60092	0.0028	0
207144_s_at	CITED1	ENSG00000125931	6670	1723.74	1.50953	0.0028	0
200976_s_at	TAX1BP1	ENSG00000106052	504	1724.29	1.65187	0.0027	0
209892_at	FUT4	ENSG00000196371	9378	1724.9	1.5538	0.0027	0
202464_s_at	PFKFB3	ENSG00000170525	1992	1725.11	1.55844	0.0027	0
211951_at	NOLC1	ENSG00000166197	11339	1725.95	1.60525	0.0027	0
202842_s_at	DNAJB9	ENSG00000128590	2370	1733.27	1.54093	0.0028	0
218721_s_at	C1orf27	ENSG00000157181	18085	1738.15	1.6245	0.0029	0
87100_at	ABHD2	ENSG00000140526	22201	1739.72	1.59394	0.0029	0
209527_at	EXOSC2	ENSG00000130713	9020	1746.4	1.58019	0.0029	0
202693_s_at	STK17A	ENSG00000164543	2221	1750.79	1.60592	0.003	0
217985_s_at	BAZ1A	ENSG00000198604	17350	1775.92	1.57614	0.0034	0
201024_x_at	EIF5B	ENSG00000158417	552	1776.56	1.6218	0.0034	0
203176_s_at	TFAM	ENSG00000108064	2704	1780.62	1.63195	0.0035	0
213459_at	RPL37A	ENSG00000197756	12840	1785.78	1.59626	0.0035	0
202557_at	HSPA13	ENSG00000155304	2085	1792.51	1.62619	0.0036	0.0001
208343_s_at	NR5A2	ENSG00000116833	7846	1794.38	1.51561	0.0036	0.0001
218859_s_at	ESF1	ENSG00000089048	18223	1795.75	1.62327	0.0036	0.0001
203712_at	KIAA0020	ENSG00000080608	3239	1803.37	1.59085	0.0037	0.0001
216053_x_at	FAM182A	ENSG00000125804	15425	1803.83	1.48011	0.0037	0.0001
212208_at	MED13L	ENSG00000123066	11594	1804.92	1.58865	0.0037	0.0001
209825_s_at	UCK2	ENSG00000143179	9311	1809.88	1.60726	0.0038	0.0001
221571_at	nil	nil	nil	20934	1810.65	1.57026	0.0038	0.0001
204699_s_at	DIEXF	ENSG00000117597	4226	1810.75	1.59185	0.0038	0.0001
215165_x_at	UMPS	ENSG00000114491	14539	1815.32	1.5977	0.0038	0.0001
210734_x_at	MAX	ENSG00000125952	10195	1815.38	1.6236	0.0038	0.0001
219361_s_at	AEN	ENSG00000181026	18725	1816.68	1.55682	0.0038	0.0001
210085_s_at	ANXA9	ENSG00000143412	9569	1820.88	1.52277	0.0039	0.0001
205135_s_at	NUFIP1	ENSG00000083635	4662	1833.78	1.62766	0.0041	0.0001
206987_x_at	FGF18	ENSG00000156427	6513	1837.88	1.5708	0.0042	0.0001
201798_s_at	MYOF	ENSG00000138119	1326	1857.84	1.60036	0.0045	0.0001
209903_s_at	ATR	ENSG00000175054	9389	1863.77	1.6441	0.0046	0.0001
203177_x_at	TFAM	ENSG00000108064	2705	1864.54	1.61787	0.0046	0.0001
216262_s_at	TGIF2	ENSG00000118707	15634	1866.26	1.59438	0.0047	0.0001
207760_s_at	NCOR2	ENSG00000196498	7281	1866.52	1.57614	0.0047	0.0001
204905_s_at	EEF1E1	ENSG00000124802	4432	1866.55	1.62981	0.0047	0.0001
203612_at	BYSL	ENSG00000112578	3139	1868.44	1.62687	0.0047	0.0001
204695_at	CDC25A	ENSG00000164045	4222	1871.24	1.50859	0.0047	0.0001
219581_at	TSEN2	ENSG00000154743	18945	1877.57	1.61228	0.0048	0.0001
201017_at	EIF1AX	ENSG00000173674	545	1882.08	1.61821	0.0049	0.0001
210764_s_at	CYR61	ENSG00000142871	10225	1886.73	1.54971	0.005	0.0001
204166_at	SBNO2	ENSG00000064932	3693	1889.75	1.52087	0.005	0.0001
222214_at	nil	nil	nil	21574	1895.72	1.53634	0.0051	0.0001
212434_at	GRPEL1	ENSG00000109519	11819	1903.67	1.61138	0.0052	0.0001
211775_x_at	ENSG00000255384		11173	1909.22	1.55348	0.0054	0.0001
207332_s_at	TFRC	ENSG00000072274	6856	1912.43	1.63478	0.0055	0.0001
202541_at	AIMP1	ENSG00000164022	2069	1912.95	1.66983	0.0055	0.0001
213189_at	MINA	ENSG00000170854	12571	1916.53	1.62237	0.0055	0.0001
215193_x_at	HLA-DRB1	ENSG00000196126	14567	1917.26	1.57767	0.0055	0.0001
221514_at	UTP14A	ENSG00000156697	20877	1923.67	1.58634	0.0057	0.0001
208985_s_at	EIF3J	ENSG00000104131	8479	1925.27	1.61328	0.0057	0.0001
212037_at	PNN	ENSG00000100941	11423	1926.69	1.6521	0.0057	0.0001
219420_s_at	C1orf163	ENSG00000162377	18784	1928.05	1.60514	0.0057	0.0001
217464_at	nil	nil	nil	16829	1931.93	1.51278	0.0058	0.0001
205424_at	TBKBP1	ENSG00000198933	4951	1931.96	1.534	0.0058	0.0001
218594_at	HEATR1	ENSG00000119285	17959	1932.32	1.63037	0.0058	0.0001
209814_at	ZNF330	ENSG00000109445	9300	1932.44	1.59262	0.0057	0.0001
221210_s_at	NPL	ENSG00000135838	20573	1936.81	1.48844	0.0058	0.0001
207515_s_at	POLR1C	ENSG00000171453	7036	1939.92	1.63218	0.0059	0.0001
217099_s_at	GEMIN4	ENSG00000179409	16467	1941.56	1.59892	0.0059	0.0001
212599_at	ENSG00000256467		11984	1942.94	1.56027	0.006	0.0001
205061_s_at	EXOSC9	ENSG00000123737	4588	1943.29	1.62789	0.0059	0.0001
215564_at	nil	nil	nil	14937	1943.67	1.51488	0.0059	0.0001
219212_at	HSPA14	ENSG00000187522	18576	1944.82	1.62619	0.0059	0.0001
214155_s_at	LARP4	ENSG00000161813	13534	1945.99	1.62981	0.006	0.0001
213750_at	nil	nil	nil	13130	1947.43	1.6047	0.006	0.0001
203071_at	SEMA3B	ENSG00000012171	2600	1948.53	1.51435	0.006	0.0001
208606_s_at	WNT4	ENSG00000162552	8104	1949.34	1.54489	0.006	0.0001
219165_at	PDLIM2	ENSG00000120913	18529	1950.75	1.52045	0.006	0.0001
202436_s_at	CYP1B1	ENSG00000138061	1964	1952.39	1.56569	0.006	0.0001
210612_s_at	SYNJ2	ENSG00000078269	10077	1953.94	1.64353	0.006	0.0001
209331_s_at	MAX	ENSG00000125952	8824	1962.6	1.62868	0.0062	0.0001
203271_s_at	UNC119	ENSG00000109103	2798	1975.03	1.54639	0.0065	0.0001
204080_at	TOE1	ENSG00000132773	3607	1978.43	1.54392	0.0065	0.0001
213188_s_at	MINA	ENSG00000170854	12570	1980.94	1.61183	0.0066	0.0001
212714_at	LARP4	ENSG00000161813	12099	1983.69	1.6391	0.0066	0.0001
217987_at	ASNSD1	ENSG00000138381	17352	1987.36	1.65703	0.0067	0.0001
219248_at	THUMPD2	ENSG00000138050	18612	1995.8	1.62541	0.007	0.0001
210766_s_at	CSE1L	ENSG00000124207	10227	1998.75	1.67284	0.007	0.0001
204407_at	TTF2	ENSG00000116830	3934	2007.01	1.60547	0.0072	0.0001
213900_at	FAM189A2	ENSG00000135063	13279	2012.44	1.58162	0.0073	0.0001
212058_at	U2SURP	ENSG00000163714	11444	2016.72	1.67876	0.0075	0.0001
207574_s_at	GADD45B	ENSG00000099860	7095	2019.3	1.59737	0.0075	0.0001
201917_s_at	SLC25A36	ENSG00000114120	1445	2021.97	1.61821	0.0076	0.0001
214427_at	NOP2	ENSG00000111641	13806	2027.95	1.63207	0.0078	0.0001
205481_at	ADORA1	ENSG00000163485	5008	2027.95	1.55768	0.0077	0.0001
209885_at	RHOD	ENSG00000173156	9371	2028.3	1.56168	0.0077	0.0001
214193_s_at	DIEXF	ENSG00000117597	13572	2030.99	1.63603	0.0078	0.0001
209486_at	UTP3	ENSG00000132467	8979	2043.96	1.64615	0.0081	0.0001
204479_at	OSTF1	ENSG00000134996	4006	2048.23	1.55973	0.0081	0.0001
65588_at	ENSG00000196756		22181	2048.61	1.62529	0.0081	0.0001
209459_s_at	ABAT	ENSG00000183044	8952	2051.41	1.62924	0.0083	0.0001
206710_s_at	EPB41L3	ENSG00000082397	6236	2052.25	1.50953	0.0083	0.0001
202126_at	PRPF4B	ENSG00000112739	1654	2054	1.71333	0.0083	0.0001
212030_at	RBM25	ENSG00000119707	11416	2063.89	1.68343	0.0086	0.0002
206500_s_at	MIS18BP1	ENSG00000129534	6026	2071.05	1.61239	0.0087	0.0002
216913_s_at	RRP12	ENSG00000052749	16283	2073.42	1.61978	0.0088	0.0002
221675_s_at	CHPT1	ENSG00000111666	21036	2073.71	1.60447	0.0088	0.0002
217299_s_at	NBN	ENSG00000104320	16664	2075.34	1.72333	0.0088	0.0002
204254_s_at	VDR	ENSG00000111424	3781	2076.17	1.59937	0.0088	0.0002
214314_s_at	EIF5B	ENSG00000158417	13693	2076.22	1.63309	0.0088	0.0002
213933_at	PTGER3	ENSG00000050628	13312	2076.31	1.56504	0.0088	0.0002
56256_at	SIDT2	ENSG00000149577	22110	2080.03	1.54832	0.0089	0.0002
218513_at	C4orf43	ENSG00000198498	17878	2083.47	1.62057	0.0089	0.0002
205282_at	LRP8	ENSG00000157193	4809	2084.04	1.5892	0.0089	0.0002
204573_at	CROT	ENSG00000005469	4100	2086.03	1.62462	0.0089	0.0002
209460_at	ABAT	ENSG00000183044	8953	2090.51	1.6473	0.0091	0.0002
201713_s_at	RANBP2	ENSG00000153201	1241	2093.23	1.68529	0.0092	0.0002
212110_at	SLC39A14	ENSG00000104635	11496	2094.25	1.60904	0.0092	0.0002
215616_s_at	KDM4B	ENSG00000127663	14989	2095.35	1.60826	0.0092	0.0002
205004_at	NKRF	ENSG00000186416	4531	2098.26	1.63603	0.0093	0.0002
221602_s_at	FAIM3	ENSG00000162894	20964	2100.9	1.54799	0.0093	0.0002
204541_at	SEC14L2	ENSG00000100003	4068	2103.45	1.59538	0.0094	0.0002
207181_s_at	CASP7	ENSG00000165806	6706	2105.64	1.58568	0.0095	0.0002
210740_s_at	ITPK1	ENSG00000100605	10201	2109	1.60804	0.0096	0.0002
221513_s_at	UTP14C	ENSG00000253797	20876	2111.81	1.63252	0.0096	0.0002
206528_at	TRPC6	ENSG00000137672	6054	2113.89	1.54125	0.0097	0.0002
208726_s_at	EIF2S2	ENSG00000125977	8221	2117.61	1.65875	0.0098	0.0002
202437_s_at	CYP1B1	ENSG00000138061	1965	2118.21	1.57505	0.0098	0.0002
217999_s_at	PHLDA1	ENSG00000139289	17364	2118.3	1.63263	0.0098	0.0002
202776_at	DNTTIP2	ENSG00000067334	2304	2118.36	1.62822	0.0098	0.0002
218724_s_at	TGIF2	ENSG00000118707	18088	2126.53	1.60536	0.01	0.0002
209304_x_at	GADD45B	ENSG00000099860	8798	2128.86	1.62214	0.01	0.0002
45633_at	GINS3	ENSG00000181938	22016	2129.91	1.61194	0.0101	0.0002
221727_at	SUB1	ENSG00000113387	21087	2136.84	1.65221	0.0103	0.0002
221842_s_at	ZNF131	ENSG00000172262	21202	2141.23	1.63853	0.0104	0.0002
218510_x_at	FAM134B	ENSG00000154153	17875	2142.88	1.60147	0.0105	0.0002
202435_s_at	CYP1B1	ENSG00000138061	1963	2143.37	1.62541	0.0105	0.0002
208810_at	ENSG00000254612		8305	2144.88	1.62721	0.0105	0.0002
219475_at	OSGIN1	ENSG00000140961	18839	2150.15	1.53379	0.0106	0.0002
221815_at	ABHD2	ENSG00000140526	21175	2150.52	1.65256	0.0106	0.0002
220688_s_at	MRTO4	ENSG00000053372	20052	2151.86	1.62552	0.0106	0.0002
210263_at	KCNF1	ENSG00000162975	9743	2154.61	1.55305	0.0107	0.0002
214120_at	RFPL1S	ENSG00000225465	13499	2157.8	1.56852	0.0108	0.0002
203144_s_at	KIAA0040	ENSG00000235750	2672	2159.89	1.57757	0.0108	0.0002
212766_s_at	ISG20L2	ENSG00000143319	12151	2160.62	1.60425	0.0108	0.0002
212828_at	SYNJ2	ENSG00000078269	12213	2160.8	1.65829	0.0108	0.0002
207465_at	nil	nil	nil	6987	2161.01	1.5213	0.0108	0.0002
203060_s_at	PAPSS2	ENSG00000198682	2589	2162.3	1.60759	0.0108	0.0002
209900_s_at	SLC16A1	ENSG00000155380	9386	2164.59	1.57396	0.0108	0.0002
202908_at	WFS1	ENSG00000109501	2437	2164.75	1.5987	0.0108	0.0002
204693_at	CDC42EP1	ENSG00000128283	4220	2164.75	1.57735	0.0108	0.0002
204472_at	GEM	ENSG00000164949	3999	2170.55	1.59848	0.011	0.0002
213262_at	SACS	ENSG00000151835	12643	2172.96	1.59538	0.0111	0.0002
213168_at	SP3	ENSG00000172845	12550	2174.44	1.64764	0.0111	0.0002
204807_at	TMEM5	ENSG00000118600	4334	2179.05	1.64091	0.0113	0.0002
205264_at	CD3EAP	ENSG00000117877	4791	2179.33	1.60559	0.0112	0.0002
216211_at	nil	nil	nil	15583	2179.78	1.62777	0.0112	0.0002
219029_at	C5orf28	ENSG00000151881	18393	2180.5	1.65933	0.0113	0.0002
209267_s_at	SLC39A8	ENSG00000138821	8761	2180.53	1.65382	0.0112	0.0002
211949_s_at	NOLC1	ENSG00000166197	11337	2182.52	1.76859	0.0113	0.0002
202906_s_at	NBN	ENSG00000104320	2435	2188.24	1.70397	0.0115	0.0002
201110_s_at	THBS1	ENSG00000137801	638	2189.62	1.75979	0.0116	0.0002
212907_at	SLC30A1	ENSG00000170385	12291	2189.73	1.60236	0.0115	0.0002
202159_at	FARSA	ENSG00000179115	1687	2192.23	1.62338	0.0116	0.0002
203202_at	KRR1	ENSG00000111615	2730	2199.51	1.69478	0.0119	0.0002
215009_s_at	ENSG00000251022		14383	2199.68	1.69572	0.0119	0.0002
202843_at	DNAJB9	ENSG00000128590	2371	2200.91	1.61485	0.0119	0.0002
202641_at	ARL3	ENSG00000138175	2169	2201.9	1.62608	0.0119	0.0002
206463_s_at	DHRS2	ENSG00000100867	5989	2203.4	1.59859	0.012	0.0002
201018_at	EIF1AX	ENSG00000173674	546	2204.87	1.64581	0.012	0.0002
204255_s_at	VDR	ENSG00000111424	3782	2212.12	1.62541	0.0123	0.0003
221970_s_at	NOL11	ENSG00000130935	21330	2216.14	1.6659	0.0124	0.0003
219363_s_at	MTERFD1	ENSG00000156469	18727	2236.51	1.65588	0.0133	0.0003
200050_at	ZNF146	ENSG00000167635	71	2237.1	1.68401	0.0133	0.0003
208291_s_at	TH	ENSG00000180176	7795	2238.24	1.51089	0.0133	0.0003
218316_at	TIMM9	ENSG00000100575	17681	2238.4	1.63944	0.0133	0.0003
203203_s_at	KRR1	ENSG00000111615	2731	2240.63	1.70267	0.0133	0.0003
221510_s_at	GLS	ENSG00000115419	20873	2240.75	1.64775	0.0133	0.0003
204671_s_at	ANKRD6	ENSG00000135299	4198	2243.43	1.55283	0.0134	0.0003
218944_at	PYCRL	ENSG00000104524	18308	2249.68	1.56721	0.0137	0.0003
205380_at	PDZK1	ENSG00000174827	4907	2255.45	1.61922	0.014	0.0003
214633_at	SOX3	ENSG00000134595	14011	2259.38	1.63535	0.0141	0.0003
205769_at	SLC27A2	ENSG00000140284	5296	2260.12	1.59218	0.0141	0.0003
211470_s_at	SULT1C2	ENSG00000198203	10879	2263.49	1.5323	0.0143	0.0003
208634_s_at	MACF1	ENSG00000127603	8131	2264.95	1.63819	0.0143	0.0003
213850_s_at	SCAF11	ENSG00000139218	13230	2266.03	1.75127	0.0144	0.0003
207388_s_at	PTGES	ENSG00000148344	6911	2268.39	1.58568	0.0144	0.0003
212935_at	ENSG00000256841		12319	2269.26	1.57964	0.0144	0.0003
207358_x_at	MACF1	ENSG00000127603	6881	2269.65	1.63807	0.0144	0.0003
204027_s_at	METTL1	ENSG00000037897	3554	2273.69	1.64239	0.0145	0.0003
204700_x_at	DIEXF	ENSG00000117597	4227	2278.45	1.63807	0.0147	0.0003
204851_s_at	DCX	ENSG00000077279	4378	2283.06	1.55682	0.0149	0.0003
204133_at	RRP9	ENSG00000114767	3660	2284.99	1.64399	0.015	0.0003
209305_s_at	GADD45B	ENSG00000099860	8799	2285.61	1.62473	0.015	0.0003
203737_s_at	PPRC1	ENSG00000148840	3264	2290.35	1.62462	0.0152	0.0003
219985_at	HS3ST3A1	ENSG00000153976	19349	2291.25	1.73051	0.0152	0.0003
203585_at	ZNF185	ENSG00000147394	3112	2293.68	1.58447	0.0153	0.0003
201111_at	CSE1L	ENSG00000124207	639	2293.69	1.68203	0.0153	0.0003
219825_at	CYP26B1	ENSG00000003137	19189	2295.94	1.51992	0.0154	0.0003
215290_at	nil	nil	nil	14664	2296.32	1.53762	0.0154	0.0003
218947_s_at	MTPAP	ENSG00000107951	18311	2296.95	1.64787	0.0154	0.0003
213425_at	WNT5A	ENSG00000114251	12806	2298.96	1.56786	0.0154	0.0003
208383_s_at	PCK1	ENSG00000124253	7884	2299.2	1.54692	0.0154	0.0003
206977_at	PTH	ENSG00000152266	6503	2300.64	1.5632	0.0155	0.0003
203580_s_at	SLC7A6	ENSG00000103064	3107	2300.85	1.65554	0.0154	0.0003
212158_at	SDC2	ENSG00000169439	11544	2301.32	1.62046	0.0154	0.0003
212018_s_at	RSL1D1	ENSG00000171490	11404	2303.12	1.68389	0.0155	0.0003
211754_s_at	SLC25A17	ENSG00000100372	11154	2307.24	1.67958	0.0157	0.0003
201948_at	GNL2	ENSG00000134697	1476	2308.4	1.66809	0.0157	0.0003
205053_at	PRIM1	ENSG00000198056	4580	2309.41	1.63569	0.0157	0.0004
216155_at	nil	nil	nil	15527	2309.69	1.53666	0.0157	0.0004
202613_at	CTPS	ENSG00000171793	2141	2313.07	1.61328	0.0158	0.0004
219378_at	NAA16	ENSG00000172766	18742	2313.82	1.64536	0.0158	0.0004
221649_s_at	PPAN	ENSG00000130810	21010	2318.51	1.64399	0.016	0.0004
205278_at	GAD1	ENSG00000128683	4805	2321.08	1.54542	0.0162	0.0004
212838_at	DNMBP	ENSG00000107554	12223	2330.89	1.63161	0.0166	0.0004
202201_at	BLVRB	ENSG00000090013	1729	2337.5	1.5903	0.0169	0.0004
204127_at	RFC3	ENSG00000133119	3654	2338.46	1.6689	0.0169	0.0004
211265_at	PTGER3	ENSG00000050628	10698	2342.37	1.5466	0.0171	0.0004
216974_at	nil	nil	nil	16344	2344.16	1.55898	0.0171	0.0004
210512_s_at	VEGFA	ENSG00000112715	9982	2346.71	1.62203	0.0172	0.0004
212573_at	ENDOD1	ENSG00000149218	11958	2347.47	1.62766	0.0173	0.0004
218653_at	SLC25A15	ENSG00000102743	18017	2349.47	1.64479	0.0173	0.0004
217904_s_at	BACE1	ENSG00000186318	17269	2349.64	1.63796	0.0173	0.0004
219200_at	FASTKD3	ENSG00000124279	18564	2351.58	1.65336	0.0174	0.0004
213497_at	ABTB2	ENSG00000166016	12878	2359.6	1.6481	0.0177	0.0004
213909_at	LRRC15	ENSG00000172061	13288	2360.32	1.578	0.0177	0.0004
203579_s_at	SLC7A6	ENSG00000103064	3106	2360.37	1.70598	0.0177	0.0004
202761_s_at	SYNE2	ENSG00000054654	2289	2360.82	1.65153	0.0177	0.0004
214682_at	PKD1	ENSG00000008710	14058	2360.87	1.52425	0.0177	0.0004
221223_x_at	CISH	ENSG00000114737	20586	2367.7	1.61933	0.0181	0.0004
215112_x_at	MCF2L2	ENSG00000053524	14486	2371.62	1.62744	0.0182	0.0004
218979_at	RMI1	ENSG00000178966	18343	2375.12	1.64035	0.0184	0.0004
201112_s_at	CSE1L	ENSG00000124207	640	2375.89	1.70102	0.0184	0.0004
205768_s_at	SLC27A2	ENSG00000140284	5295	2376.64	1.60759	0.0184	0.0004
212295_s_at	SLC7A1	ENSG00000139514	11681	2378.22	1.63365	0.0185	0.0004
202706_s_at	UMPS	ENSG00000114491	2234	2378.51	1.66728	0.0185	0.0004
206070_s_at	EPHA3	ENSG00000044524	5596	2389.89	1.55434	0.0192	0.0005
218104_at	TEX10	ENSG00000136891	17469	2390.65	1.64387	0.0192	0.0005
217194_at	ENSG00000226585		16561	2391.24	1.5683	0.0192	0.0005
205034_at	CCNE2	ENSG00000175305	4561	2395.21	1.65393	0.0195	0.0005
212027_at	RBM25	ENSG00000119707	11413	2395.6	1.74751	0.0194	0.0005
203201_at	PMM2	ENSG00000140650	2729	2396.6	1.64673	0.0195	0.0005
212854_x_at	NBPF3	ENSG00000142794	12239	2405.61	1.66509	0.0199	0.0005
208815_x_at	HSPA4	ENSG00000170606	8310	2406.97	1.6711	0.02	0.0005
212424_at	PDCD11	ENSG00000148843	11809	2411	1.63728	0.0202	0.0005
208942_s_at	SEC62	ENSG00000008952	8437	2417.19	1.74231	0.0205	0.0005
202850_at	ABCD3	ENSG00000117528	2378	2419.44	1.67807	0.0206	0.0005
201016_at	EIF1AX	ENSG00000173674	544	2419.93	1.67993	0.0206	0.0005
217850_at	GNL3	ENSG00000163938	17215	2420.3	1.7434	0.0206	0.0005
208613_s_at	FLNB	ENSG00000136068	8111	2420.79	1.62496	0.0206	0.0005
218292_s_at	PRKAG2	ENSG00000106617	17657	2421.05	1.61362	0.0206	0.0005
202097_at	NUP153	ENSG00000124789	1625	2421.67	1.66694	0.0206	0.0005
212422_at	PDCD11	ENSG00000148843	11807	2423.7	1.66532	0.0207	0.0005
218150_at	ARL5A	ENSG00000162980	17515	2424.94	1.66106	0.0207	0.0005
204273_at	EDNRB	ENSG00000136160	3800	2427.8	1.56558	0.0209	0.0005
220014_at	PRR16	ENSG00000184838	19378	2431.26	1.55995	0.021	0.0005
221766_s_at	FAM46A	ENSG00000112773	21126	2432.75	1.60325	0.0211	0.0005
222153_at	MYEF2	ENSG00000104177	21513	2433.97	1.56168	0.0212	0.0005
212336_at	EPB41L1	ENSG00000088367	11721	2434.27	1.65634	0.0211	0.0005
205591_at	OLFM1	ENSG00000130558	5118	2437.42	1.6236	0.0213	0.0005
200749_at	RAN	ENSG00000132341	277	2441.53	1.67749	0.0215	0.0005
213410_at	C10orf137	ENSG00000107938	12791	2446.04	1.66786	0.0217	0.0005
201027_s_at	EIF5B	ENSG00000158417	555	2451.08	1.7411	0.0221	0.0005
208403_x_at	MAX	ENSG00000125952	7904	2451.28	1.65577	0.022	0.0005
212829_at	PIP4K2A	ENSG00000150867	12214	2452.32	1.68343	0.0221	0.0005
220628_s_at	SDK2	ENSG00000069188	19992	2458.12	1.57691	0.0224	0.0006
211776_s_at	EPB41L3	ENSG00000082397	11174	2458.82	1.60759	0.0224	0.0006
201791_s_at	DHCR7	ENSG00000172893	1319	2459.61	1.64741	0.0225	0.0006
218364_at	LRRFIP2	ENSG00000093167	17729	2465.09	1.65772	0.0227	0.0006
205763_s_at	DDX18	ENSG00000088205	5290	2475.67	1.78312	0.0234	0.0006
212160_at	XPOT	ENSG00000184575	11546	2476	1.67133	0.0234	0.0006
201810_s_at	SH3BP5	ENSG00000131370	1338	2479.66	1.6383	0.0236	0.0006
212180_at	CRKL	ENSG00000099942	11566	2484.38	1.65554	0.0238	0.0006
200768_s_at	MAT2A	ENSG00000168906	296	2485.31	1.65898	0.0239	0.0006
208943_s_at	SEC62	ENSG00000008952	8438	2490.08	1.72202	0.0242	0.0006
216521_s_at	BRCC3	ENSG00000185515	15892	2492.71	1.73388	0.0243	0.0006
212885_at	MPHOSPH10	ENSG00000124383	12270	2493.21	1.69302	0.0243	0.0006
202146_at	IFRD1	ENSG00000006652	1674	2501.56	1.66786	0.0248	0.0006
207430_s_at	MSMB	ENSG00000138294	6952	2502.77	1.67191	0.0249	0.0006
214882_s_at	SRSF2	ENSG00000161547	14257	2504.75	1.65783	0.025	0.0006
214700_x_at	RIF1	ENSG00000080345	14076	2510	1.7009	0.0253	0.0006
212033_at	RBM25	ENSG00000119707	11419	2510.87	1.71749	0.0254	0.0006
205242_at	CXCL13	ENSG00000156234	4769	2514.49	1.55984	0.0255	0.0007
201730_s_at	TPR	ENSG00000047410	1258	2516.02	1.70941	0.0256	0.0007
208502_s_at	PITX1	ENSG00000069011	8000	2522.84	1.59682	0.0261	0.0007
210802_s_at	DIMT1L	ENSG00000086189	10262	2527.36	1.67679	0.0264	0.0007
205134_s_at	NUFIP1	ENSG00000083635	4661	2528.74	1.67203	0.0265	0.0007
203893_at	TAF9	ENSG00000085231	3420	2531.4	1.68845	0.0267	0.0007
201593_s_at	ZC3H15	ENSG00000065548	1121	2533.16	1.79191	0.0268	0.0007
201574_at	ETF1	ENSG00000120705	1102	2536.41	1.69314	0.027	0.0007
218758_s_at	RRP1	ENSG00000160214	18122	2537.22	1.6591	0.027	0.0007
201143_s_at	EIF2S1	ENSG00000134001	671	2538.34	1.69878	0.027	0.0007
207214_at	SPINK4	ENSG00000122711	6739	2541.48	1.54628	0.0272	0.0007
202112_at	VWF	ENSG00000110799	1640	2542.05	1.54542	0.0272	0.0007
216653_at	DR1	ENSG00000117505	16023	2544.07	1.57451	0.0273	0.0007
209418_s_at	THOC5	ENSG00000100296	8911	2546.52	1.64285	0.0274	0.0007
204131_s_at	FOXO3	ENSG00000118689	3658	2548.2	1.69972	0.0276	0.0007
204656_at	SHB	ENSG00000107338	4183	2548.8	1.64615	0.0276	0.0007
207406_at	CYP7A1	ENSG00000167910	6929	2549.15	1.55175	0.0276	0.0007
200054_at	ZNF259	ENSG00000109917	75	2551.38	1.6513	0.0277	0.0007
208433_s_at	LRP8	ENSG00000157193	7932	2552.87	1.63592	0.0278	0.0007
211864_s_at	MYOF	ENSG00000138119	11253	2556.07	1.67041	0.028	0.0007
208691_at	TFRC	ENSG00000072274	8186	2557.52	1.69913	0.0281	0.0007
204533_at	CXCL10	ENSG00000169245	4060	2558.02	1.55617	0.0281	0.0007
219237_s_at	DNAJB14	ENSG00000164031	18601	2563.8	1.7274	0.0285	0.0008
205284_at	URB2	ENSG00000135763	4811	2568.77	1.66624	0.0288	0.0008
212731_at	ANKRD46	ENSG00000186106	12116	2569.63	1.68063	0.0288	0.0008
201919_at	SLC25A36	ENSG00000114120	1447	2569.77	1.68494	0.0288	0.0008
221521_s_at	GINS2	ENSG00000131153	20884	2569.81	1.64057	0.0287	0.0008
209181_s_at	RABGGTB	ENSG00000137955	8675	2571.24	1.66509	0.0289	0.0008
201326_at	SUMF2	ENSG00000129103	854	2572.96	1.67493	0.0289	0.0008
212945_s_at	ENSG00000246549		12328	2576.23	1.69032	0.0292	0.0008
211605_s_at	RARA	ENSG00000131759	11010	2576.71	1.68927	0.0292	0.0008
201142_at	EIF2S1	ENSG00000134001	670	2576.91	1.70385	0.0291	0.0008
202194_at	TMED5	ENSG00000117500	1722	2577.52	1.68483	0.0291	0.0008
208398_s_at	TBPL1	ENSG00000028839	7899	2583.16	1.67551	0.0296	0.0008
203064_s_at	FOXK2	ENSG00000141568	2593	2589.42	1.65852	0.0301	0.0008
210538_s_at	BIRC3	ENSG00000023445	10006	2596.64	1.70492	0.0306	0.0008
213701_at	C12orf29	ENSG00000133641	13081	2604.73	1.67888	0.0313	0.0009
40016_g_at	MAST4	ENSG00000069020	21946	2607.01	1.66025	0.0314	0.0009
201918_at	SLC25A36	ENSG00000114120	1446	2607.18	1.71297	0.0314	0.0009
213677_s_at	PMS1	ENSG00000064933	13057	2610.21	1.67656	0.0316	0.0009
204487_s_at	KCNQ1	ENSG00000053918	4014	2610.51	1.54767	0.0316	0.0009
203867_s_at	NLE1	ENSG00000073536	3394	2611.24	1.64296	0.0316	0.0009
212361_s_at	ATP2A2	ENSG00000174437	11746	2613.18	1.65416	0.0317	0.0009
208905_at	CYCS	ENSG00000172115	8400	2614.22	1.69408	0.0318	0.0009
210170_at	PDLIM3	ENSG00000154553	9654	2621.86	1.587	0.0324	0.0009
203102_s_at	MGAT2	ENSG00000168282	2631	2623.33	1.6599	0.0325	0.0009
209121_x_at	NR2F2	ENSG00000185551	8615	2625.01	1.68892	0.0326	0.0009
208896_at	DDX18	ENSG00000088205	8391	2631.56	1.71012	0.0331	0.0009
202907_s_at	NBN	ENSG00000104320	2436	2631.68	1.7106	0.033	0.0009
208839_s_at	CAND1	ENSG00000111530	8334	2633.19	1.71856	0.0331	0.0009
216472_at	nil	nil	nil	15843	2637.7	1.53975	0.0335	0.0009
205139_s_at	UST	ENSG00000111962	4666	2641.22	1.6711	0.0338	0.0009
217851_s_at	SLMO2	ENSG00000101166	17216	2641.97	1.71131	0.0338	0.0009
206370_at	PIK3CG	ENSG00000105851	5896	2644.91	1.61687	0.034	0.001
207060_at	EN2	ENSG00000164778	6586	2651.13	1.63875	0.0345	0.001
217523_at	CD44	ENSG00000026508	16888	2653.11	1.6733	0.0346	0.001
200754_x_at	SRSF2	ENSG00000161547	282	2654.85	1.67911	0.0348	0.001
220011_at	C1orf135	ENSG00000127423	19375	2656.34	1.65462	0.0349	0.001
203856_at	VRK1	ENSG00000100749	3383	2657.27	1.67667	0.0349	0.001
216300_x_at	RARA	ENSG00000131759	15672	2657.31	1.7417	0.0348	0.001
218040_at	PRPF38B	ENSG00000134186	17405	2658.07	1.68203	0.0349	0.001
209247_s_at	ABCF2	ENSG00000033050	8741	2660.35	1.63978	0.035	0.001
205676_at	CYP27B1	ENSG00000111012	5203	2662.82	1.64239	0.0352	0.001
221580_s_at	TAF1D	ENSG00000166012	20942	2665.56	1.71606	0.0354	0.001
212563_at	BOP1	ENSG00000170727	11948	2667.38	1.66417	0.0354	0.001
221559_s_at	MIS12	ENSG00000167842	20922	2669.24	1.67168	0.0356	0.001
204657_s_at	SHB	ENSG00000107338	4184	2669.99	1.65393	0.0356	0.001
201014_s_at	ENSG00000254244		542	2674.23	1.72512	0.0359	0.001
220890_s_at	DDX47	ENSG00000213782	20254	2675.98	1.72357	0.036	0.001
202387_at	BAG1	ENSG00000107262	1915	2678.5	1.64114	0.0362	0.001
216602_s_at	FARSA	ENSG00000179115	15972	2680.62	1.70397	0.0364	0.001
208614_s_at	FLNB	ENSG00000136068	8112	2680.94	1.64137	0.0364	0.001
36499_at	CELSR2	ENSG00000143126	21843	2682.16	1.57124	0.0364	0.0011
221656_s_at	ARHGEF10L	ENSG00000074964	21017	2684.24	1.67458	0.0366	0.0011
202498_s_at	SLC2A3	ENSG00000059804	2026	2686.64	1.57844	0.0368	0.0011
203087_s_at	KIF2A	ENSG00000068796	2616	2688.34	1.70811	0.0369	0.0011
210762_s_at	DLC1	ENSG00000164741	10223	2690.26	1.61978	0.0371	0.0011
209949_at	NCF2	ENSG00000116701	9435	2692.26	1.551	0.0372	0.0011
209278_s_at	TFPI2	ENSG00000105825	8772	2693.26	1.68226	0.0372	0.0011
212251_at	MTDH	ENSG00000147649	11637	2693.4	1.69361	0.0372	0.0011
217724_at	SERBP1	ENSG00000142864	17089	2694.98	1.69021	0.0373	0.0011
219571_s_at	ZNF12	ENSG00000164631	18935	2701.02	1.71951	0.0378	0.0011
201664_at	SMC4	ENSG00000113810	1192	2702.42	1.70539	0.0378	0.0011
211984_at	CALM1	ENSG00000198668	11371	2704.64	1.68273	0.038	0.0011
214978_s_at	PPFIA4	ENSG00000143847	14353	2706.52	1.55143	0.0381	0.0011
211061_s_at	MGAT2	ENSG00000168282	10505	2714.39	1.65852	0.0388	0.0011
212306_at	CLASP2	ENSG00000163539	11691	2715.57	1.68599	0.0388	0.0011
202481_at	DHRS3	ENSG00000162496	2009	2716.33	1.63819	0.0388	0.0011
206751_s_at	PCYT1B	ENSG00000102230	6277	2717.27	1.56743	0.0388	0.0011
218738_s_at	RNF138	ENSG00000134758	18102	2720.12	1.69173	0.0391	0.0012
220147_s_at	FAM60A	ENSG00000139146	19511	2721.87	1.68249	0.0391	0.0012
214766_s_at	AHCTF1	ENSG00000153207	14142	2724.06	1.70989	0.0393	0.0012
203553_s_at	MAP4K5	ENSG00000012983	3080	2726.21	1.70787	0.0395	0.0012
203006_at	INPP5A	ENSG00000068383	2535	2726.97	1.63037	0.0395	0.0012
204767_s_at	FEN1	ENSG00000168496	4294	2738.8	1.66186	0.0405	0.0012
204258_at	CHD1	ENSG00000153922	3785	2742.96	1.75479	0.0409	0.0012
217884_at	NAT10	ENSG00000135372	17249	2747.53	1.69866	0.0413	0.0012
203058_s_at	PAPSS2	ENSG00000198682	2587	2749.02	1.67563	0.0414	0.0012
219092_s_at	IPPK	ENSG00000127080	18456	2752.09	1.68354	0.0417	0.0013
218888_s_at	NETO2	ENSG00000171208	18252	2765.83	1.67702	0.043	0.0013
218782_s_at	ATAD2	ENSG00000156802	18146	2768.69	1.68063	0.0432	0.0013
200880_at	DNAJA1	ENSG00000086061	408	2769.38	1.71131	0.0433	0.0013
202807_s_at	TOM1	ENSG00000100284	2335	2773.91	1.64707	0.0437	0.0013
220046_s_at	CCNL1	ENSG00000163660	19410	2773.91	1.71939	0.0436	0.0013
213523_at	CCNE1	ENSG00000105173	12904	2773.94	1.65382	0.0436	0.0013
218712_at	C1orf109	ENSG00000116922	18076	2774.41	1.68086	0.0435	0.0013
218398_at	MRPS30	ENSG00000112996	17763	2776.61	1.68133	0.0437	0.0013
213848_at	DUSP7	ENSG00000164086	13228	2777.91	1.64251	0.0438	0.0013
213912_at	TBC1D30	ENSG00000111490	13291	2784.47	1.70882	0.0445	0.0014
208838_at	CAND1	ENSG00000111530	8333	2786.28	1.71143	0.0447	0.0014
216089_at	MCFD2P1	ENSG00000237154	15461	2786.39	1.59052	0.0446	0.0014
214511_x_at	FCGR1A	ENSG00000150337	13890	2788.78	1.57855	0.0448	0.0014
203578_s_at	SLC7A6	ENSG00000103064	3105	2790.58	1.7061	0.0449	0.0014
218521_s_at	UBE2W	ENSG00000104343	17886	2793.53	1.74872	0.0452	0.0014
201749_at	ECE1	ENSG00000117298	1277	2797.49	1.66844	0.0456	0.0014
219681_s_at	RAB11FIP1	ENSG00000156675	19045	2797.53	1.67493	0.0456	0.0014
222163_s_at	SPATA5L1	ENSG00000171763	21523	2803.65	1.6644	0.0463	0.0014
52837_at	KIAA1644	ENSG00000138944	22085	2806.83	1.56504	0.0466	0.0014
218940_at	C14orf138	ENSG00000100483	18304	2814.04	1.67842	0.0472	0.0015
219154_at	TMEM120B	ENSG00000188735	18518	2814.64	1.60625	0.0472	0.0015
211929_at	nil	nil	nil	11317	2814.87	1.72417	0.0472	0.0015
217992_s_at	EFHD2	ENSG00000142634	17357	2816.22	1.64684	0.0473	0.0015
202905_x_at	NBN	ENSG00000104320	2434	2817.23	1.76272	0.0473	0.0015
221748_s_at	TNS1	ENSG00000079308	21108	2825.62	1.65864	0.0483	0.0015
212500_at	ADO	ENSG00000181915	11885	2828.65	1.68133	0.0485	0.0015
222313_at	nil	nil	nil	21672	2829.75	1.6408	0.0486	0.0015
216488_s_at	ATP11A	ENSG00000068650	15859	2833.89	1.62744	0.0491	0.0015
204093_at	CCNH	ENSG00000134480	3620	2834.13	1.71916	0.0491	0.0015
215171_s_at	TIMM17A	ENSG00000134375	14545	2835.47	1.69349	0.0492	0.0015
218027_at	MRPL15	ENSG00000137547	17392	2835.9	1.69749	0.0491	0.0015
213019_at	RANBP6	ENSG00000137040	12402	2836.27	1.72047	0.0491	0.0015
218649_x_at	NEMF	ENSG00000165525	18013	2836.48	1.72178	0.0491	0.0015
219528_s_at	BCL11B	ENSG00000127152	18892	2838.19	1.65118	0.0492	0.0016
200766_at	CTSD	ENSG00000117984	294	2842.5	1.63512	0.0497	0.0016
201062_at	nil	nil	nil	590	2843.04	1.58535	0.0496	0.0016
214587_at	COL8A1	ENSG00000144810	13965	2843.36	1.61362	0.0496	0.0016
216957_at	nil	nil	nil	16327	2846.73	1.60047	0.05	0.0016
209869_at	ADRA2A	ENSG00000150594	9355	2847.57	1.56743	0.05	0.0016
205335_s_at	SRP19	ENSG00000153037	4862	2847.85	1.70303	0.05	0.0016
221536_s_at	LSG1	ENSG00000041802	20899	2848.02	1.72082	0.0499	0.0016

## Sheet: Early_0.05_dn_probes_ann.txt
Affy Probe Id	Gene	Ensembl gene ID	gene.index	RP/Rsum	FC:(class1/class2)	pfp	P.value
207655_s_at	BLNK	ENSG00000095585	7176	108.731	-7.67997	0	0
205780_at	BIK	ENSG00000100290	5307	181.243	-7.09056	0	0
211559_s_at	CCNG2	ENSG00000138764	10964	203.909	-6.90241	0	0
202769_at	CCNG2	ENSG00000138764	2297	227.036	-6.64238	0	0
218704_at	RNF43	ENSG00000108375	18068	265.748	-4.5215	0	0
202770_s_at	CCNG2	ENSG00000138764	2298	281.347	-5.3811	0	0
212841_s_at	PPFIBP2	ENSG00000166387	12226	296.193	-5.76332	0	0
202023_at	EFNA1	ENSG00000169242	1551	301.86	-4.94922	0	0
212614_at	ARID5B	ENSG00000150347	11999	317.998	-6.03687	0	0
205304_s_at	KCNJ8	ENSG00000121361	4831	325.821	-4.43643	0	0
209386_at	TM4SF1	ENSG00000169908	8879	326.633	-6.80644	0	0
208937_s_at	ID1	ENSG00000125968	8432	340.318	-4.11673	0	0
202948_at	IL1R1	ENSG00000115594	2477	345.461	-4.77731	0	0
207826_s_at	ID3	ENSG00000117318	7345	382.503	-5.05671	0	0
201236_s_at	BTG2	ENSG00000159388	764	411.818	-3.89926	0	0
218706_s_at	GRAMD3	ENSG00000155324	18070	419.319	-4.85611	0	0
203372_s_at	SOCS2	ENSG00000120833	2899	426.438	-4.379	0	0
201565_s_at	ID2	ENSG00000115738	1093	443.425	-4.90482	0	0
203414_at	MMD	ENSG00000108960	2941	448.37	-5.5616	0	0
204589_at	NUAK1	ENSG00000074590	4116	475.812	-4.16178	0	0
201341_at	ENC1	ENSG00000171617	869	497.04	-4.56305	0	0
218412_s_at	GTF2IRD1	ENSG00000006704	17777	504.056	-3.70944	0	0
204933_s_at	TNFRSF11B	ENSG00000164761	4460	504.541	-5.40127	0	0
215034_s_at	TM4SF1	ENSG00000169908	14408	510.579	-5.26743	0	0
222258_s_at	SH3BP4	ENSG00000130147	21617	511.353	-3.81319	0	0
202887_s_at	DDIT4	ENSG00000168209	2415	518.936	-4.05275	0	0
209909_s_at	TGFB2	ENSG00000092969	9395	528.529	-4.84972	0	0
206665_s_at	BCL2L1	ENSG00000171552	6191	533.744	-4.25453	0	0
218507_at	C7orf68	ENSG00000135245	17872	554.111	-3.52494	0	0
211124_s_at	KITLG	ENSG00000049130	10568	562.57	-4.59129	0	0
210139_s_at	PMP22	ENSG00000109099	9623	565.58	-4.40151	0	0
207147_at	DLX2	ENSG00000115844	6673	599.591	-3.75835	0	0
205220_at	GPR109B	ENSG00000255398	4747	606.876	-3.22925	0	0
202743_at	PIK3R3	ENSG00000117461	2271	616.018	-3.69507	0	0
214251_s_at	NUMA1	ENSG00000137497	13630	636.039	-3.88227	0	0
219232_s_at	EGLN3	ENSG00000129521	18596	685.559	-3.55981	0	0
212355_at	KHNYN	ENSG00000100441	11740	703.708	-3.36009	0	0
209380_s_at	ABCC5	ENSG00000114770	8873	711.624	-3.61226	0	0
204952_at	LYPD3	ENSG00000124466	4479	714.135	-3.32879	0	0
202193_at	LIMK2	ENSG00000182541	1721	722.961	-3.33989	0	0
212993_at	NACC2	ENSG00000148411	12376	731.294	-3.71381	0	0
207069_s_at	SMAD6	ENSG00000137834	6595	747.299	-3.24136	0	0
203221_at	TLE1	ENSG00000196781	2749	753.522	-3.44189	0	0
219734_at	SIDT1	ENSG00000072858	19098	757.323	-3.61351	0	0
218273_s_at	PDP1	ENSG00000164951	17638	757.618	-4.25306	0	0
211580_s_at	PIK3R3	ENSG00000117461	10985	759.385	-3.80659	0	0
205807_s_at	TUFT1	ENSG00000143367	5334	788.411	-3.45671	0	0
201340_s_at	ENC1	ENSG00000171617	868	806.652	-3.55586	0	0
209183_s_at	C10orf10	ENSG00000165507	8677	809.636	-3.07844	0	0
214746_s_at	ZNF467	ENSG00000181444	14122	827.928	-3.17466	0	0
213555_at	RWDD2A	ENSG00000013392	12936	831.784	-3.86857	0	0
218205_s_at	MKNK2	ENSG00000099875	17570	841.241	-3.27751	0	0
212445_s_at	NEDD4L	ENSG00000049759	11830	844.883	-3.49647	0	0
222108_at	AMIGO2	ENSG00000139211	21468	846.109	-3.91361	0	0
217681_at	WNT7B	ENSG00000188064	17046	861.565	-3.8	0.0001	0
204546_at	KIAA0513	ENSG00000135709	4073	877.655	-3.18811	0.0001	0
205749_at	CYP1A1	ENSG00000140465	5276	885.635	-2.77887	0.0001	0
201566_x_at	nil	nil	nil	1094	889.708	-3.41338	0.0001	0
205397_x_at	SMAD3	ENSG00000166949	4924	905.79	-3.32833	0.0001	0
203222_s_at	TLE1	ENSG00000196781	2750	923.109	-3.29299	0.0001	0
203728_at	BAK1	ENSG00000030110	3255	927.225	-2.92878	0.0001	0
203641_s_at	COBLL1	ENSG00000082438	3168	935.686	-3.70738	0.0001	0
201235_s_at	BTG2	ENSG00000159388	763	969.797	-3.06566	0.0001	0
212925_at	C19orf21	ENSG00000099812	12309	969.898	-2.93386	0.0001	0
220407_s_at	TGFB2	ENSG00000092969	19771	978.182	-3.5269	0.0001	0
203373_at	SOCS2	ENSG00000120833	2900	987.898	-3.4909	0.0001	0
213059_at	CREB3L1	ENSG00000157613	12442	992.521	-3.46679	0.0001	0
219768_at	VTCN1	ENSG00000134258	19132	994.688	-3.36989	0.0001	0
210778_s_at	MXD4	ENSG00000123933	10238	1002.54	-3.19718	0.0001	0
210220_at	FZD2	ENSG00000180340	9701	1005.9	-2.88906	0.0001	0
202454_s_at	ERBB3	ENSG00000065361	1982	1019.02	-3.28843	0.0001	0
214635_at	CLDN9	ENSG00000213937	14013	1020.54	-2.86076	0.0001	0
210056_at	RND1	ENSG00000172602	9541	1023.05	-2.89648	0.0001	0
211829_s_at	GPER	ENSG00000164850	11225	1031.44	-2.82784	0.0001	0
209034_at	PNRC1	ENSG00000146278	8528	1045.43	-3.34313	0.0002	0
205959_at	MMP13	ENSG00000137745	5486	1053.99	-3.94438	0.0002	0
213931_at	ID2	ENSG00000115738	13310	1057.5	-3.05315	0.0002	0
207018_s_at	RAB27B	ENSG00000041353	6544	1061.92	-3.57539	0.0002	0
220625_s_at	ELF5	ENSG00000135374	19989	1064.54	-3.45743	0.0002	0
218606_at	ZDHHC7	ENSG00000153786	17971	1066.66	-3.25939	0.0002	0
202986_at	ARNT2	ENSG00000172379	2515	1069.31	-3.64622	0.0002	0
212979_s_at	FAM115A	ENSG00000198420	12362	1105.29	-3.64672	0.0002	0
200921_s_at	BTG1	ENSG00000133639	449	1106.18	-3.28319	0.0002	0
211518_s_at	BMP4	ENSG00000125378	10924	1109.95	-3.37901	0.0002	0
219127_at	PRR15L	ENSG00000167183	18491	1110.02	-2.96966	0.0002	0
210002_at	GATA6	ENSG00000141448	9488	1110.66	-2.74822	0.0002	0
218627_at	DRAM1	ENSG00000136048	17992	1115.12	-3.48752	0.0003	0
216836_s_at	ERBB2	ENSG00000141736	16206	1136.18	-3.11731	0.0003	0
218062_x_at	CDC42EP4	ENSG00000179604	17427	1136.18	-2.92736	0.0003	0
215037_s_at	BCL2L1	ENSG00000171552	14411	1137.78	-3.2065	0.0003	0
209291_at	ID4	ENSG00000172201	8785	1141.31	-3.27524	0.0003	0
203986_at	STBD1	ENSG00000118804	3513	1158.97	-3.20317	0.0003	0
202134_s_at	WWTR1	ENSG00000018408	1662	1163.01	-2.84278	0.0003	0
203445_s_at	CTDSP2	ENSG00000175215	2972	1176.43	-3.11256	0.0004	0
204067_at	SUOX	ENSG00000139531	3594	1187.66	-2.87468	0.0004	0
220441_at	DNAJC22	ENSG00000178401	19805	1197.85	-3.00216	0.0005	0
202837_at	TRAFD1	ENSG00000135148	2365	1210.14	-3.03059	0.0005	0
209387_s_at	TM4SF1	ENSG00000169908	8880	1216.56	-3.60001	0.0004	0
218487_at	ALAD	ENSG00000148218	17852	1217.87	-3.15951	0.0004	0
205466_s_at	HS3ST1	ENSG00000002587	4993	1228.9	-2.84455	0.0005	0
205319_at	nil	nil	nil	4846	1238.68	-2.72282	0.0005	0
219370_at	RPRM	ENSG00000177519	18734	1247.43	-3.10695	0.0005	0
211458_s_at	GABARAPL3	ENSG00000238244	10867	1251.65	-3.00403	0.0005	0
221843_s_at	KIAA1609	ENSG00000140950	21203	1251.98	-2.90452	0.0005	0
202597_at	IRF6	ENSG00000117595	2125	1264.94	-3.0153	0.0005	0
208083_s_at	ITGB6	ENSG00000115221	7592	1270.99	-3.17466	0.0005	0
218640_s_at	PLEKHF2	ENSG00000175895	18004	1282.86	-3.29619	0.0006	0
219622_at	RAB20	ENSG00000139832	18986	1287.55	-3.03269	0.0006	0
211823_s_at	PXN	ENSG00000089159	11219	1287.63	-3.07119	0.0006	0
207029_at	KITLG	ENSG00000049130	6555	1288.14	-3.45599	0.0006	0
204567_s_at	ABCG1	ENSG00000160179	4094	1290.47	-2.9142	0.0006	0
202085_at	TJP2	ENSG00000119139	1613	1301.27	-3.09792	0.0006	0
211909_x_at	PTGER3	ENSG00000050628	11297	1342.37	-3.35032	0.0009	0
207390_s_at	SMTN	ENSG00000183963	6913	1378.09	-2.86116	0.0011	0
219889_at	FRAT1	ENSG00000165879	19253	1378.53	-2.74937	0.0011	0
210930_s_at	ERBB2	ENSG00000141736	10377	1385.92	-2.70513	0.0011	0
209747_at	TGFB3	ENSG00000119699	9235	1388.49	-3.00112	0.0011	0
203890_s_at	DAPK3	ENSG00000167657	3417	1405.59	-2.73227	0.0013	0
213174_at	TTC9	ENSG00000133985	12556	1406.77	-2.83431	0.0013	0
204779_s_at	HOXB7	ENSG00000120087	4306	1407.59	-2.92594	0.0013	0
209760_at	KIAA0922	ENSG00000121210	9248	1422.68	-3.07162	0.0014	0
203256_at	CDH3	ENSG00000062038	2783	1425.18	-2.7835	0.0014	0
35254_at	TRAFD1	ENSG00000135148	21825	1430.5	-2.80267	0.0015	0
218284_at	SMAD3	ENSG00000166949	17649	1443.85	-3.20184	0.0016	0
205665_at	TSPAN9	ENSG00000011105	5192	1444.11	-2.86592	0.0016	0
218145_at	TRIB3	ENSG00000101255	17510	1445.96	-2.59926	0.0016	0
205398_s_at	SMAD3	ENSG00000166949	4925	1450.1	-3.04766	0.0016	0
208933_s_at	LGALS8	ENSG00000116977	8428	1462.71	-3.26549	0.0017	0
1438_at	EPHB3	ENSG00000182580	11	1465.64	-2.58435	0.0018	0
211352_s_at	NCOA3	ENSG00000124151	10768	1475.24	-3.39733	0.0019	0
202449_s_at	RXRA	ENSG00000186350	1977	1476.19	-2.98846	0.0019	0
218922_s_at	LASS4	ENSG00000090661	18286	1486.4	-2.95611	0.002	0
200920_s_at	BTG1	ENSG00000133639	448	1492.64	-3.00445	0.002	0
221756_at	PIK3IP1	ENSG00000100100	21116	1493.72	-2.65848	0.002	0
204352_at	TRAF5	ENSG00000082512	3879	1495.95	-3.14945	0.002	0
208961_s_at	KLF6	ENSG00000067082	8456	1505.12	-2.92229	0.002	0
212298_at	NRP1	ENSG00000099250	11684	1507.44	-2.96822	0.002	0
209782_s_at	DBP	ENSG00000105516	9270	1507.85	-2.57006	0.002	0
204932_at	TNFRSF11B	ENSG00000164761	4459	1511.05	-3.67693	0.002	0
212560_at	SORL1	ENSG00000137642	11945	1520.08	-3.01697	0.0021	0
213413_at	STON1	ENSG00000243244	12794	1533.34	-3.11126	0.0023	0
221345_at	FFAR2	ENSG00000126262	20708	1543.49	-2.61118	0.0023	0
212346_s_at	MXD4	ENSG00000123933	11731	1546.21	-2.86275	0.0023	0
210827_s_at	ELF3	ENSG00000163435	10287	1547.27	-2.62661	0.0023	0
214721_x_at	CDC42EP4	ENSG00000179604	14097	1551	-2.69634	0.0024	0
221959_at	FAM110B	ENSG00000169122	21319	1557.01	-2.53837	0.0025	0
219566_at	PLEKHF1	ENSG00000166289	18930	1557.18	-2.88846	0.0025	0
209102_s_at	HBP1	ENSG00000105856	8596	1563.59	-3.21206	0.0026	0
203238_s_at	NOTCH3	ENSG00000074181	2766	1569.98	-2.86533	0.0026	0
203407_at	PPL	ENSG00000118898	2934	1579.49	-2.73815	0.0027	0
209060_x_at	NCOA3	ENSG00000124151	8554	1593.53	-3.42072	0.003	0
205781_at	C16orf7	ENSG00000075399	5308	1601.58	-2.65204	0.0031	0
204624_at	ATP7B	ENSG00000123191	4151	1614.91	-2.6513	0.0033	0
207700_s_at	NCOA3	ENSG00000124151	7221	1623.94	-3.23642	0.0036	0
215068_s_at	ENSG00000203571		14442	1625.48	-2.5546	0.0036	0
204201_s_at	PTPN13	ENSG00000163629	3728	1627.22	-3.1238	0.0036	0
202525_at	PRSS8	ENSG00000052344	2053	1627.64	-2.81669	0.0036	0
209994_s_at	ABCB1	ENSG00000085563	9480	1632.46	-3.25352	0.0037	0
219020_at	HS1BP3	ENSG00000118960	18384	1635	-2.60756	0.0037	0
209691_s_at	DOK4	ENSG00000125170	9179	1639.04	-2.71058	0.0037	0
211113_s_at	ABCG1	ENSG00000160179	10557	1639.47	-2.86195	0.0037	0
217892_s_at	LIMA1	ENSG00000050405	17257	1640.15	-3.15229	0.0037	0
201669_s_at	MARCKS	ENSG00000155130	1197	1641.41	-2.90815	0.0037	0
202973_x_at	FAM13A	ENSG00000138640	2502	1642.7	-2.81396	0.0037	0
220318_at	SPATA20	ENSG00000006282	19682	1643.41	-2.49389	0.0037	0
218686_s_at	RHBDF1	ENSG00000007384	18050	1652.99	-2.72886	0.0038	0
209868_s_at	RBMS1	ENSG00000153250	9354	1657.78	-3.05506	0.0039	0
207142_at	KCNJ3	ENSG00000162989	6668	1661.52	-2.73891	0.0039	0
202369_s_at	TRAM2	ENSG00000065308	1897	1678	-3.01467	0.0042	0
215552_s_at	ESR1	ENSG00000091831	14925	1678.64	-2.93793	0.0042	0
200911_s_at	TACC1	ENSG00000147526	439	1679.68	-3.03332	0.0042	0
220613_s_at	SYTL2	ENSG00000137501	19977	1684.79	-3.03248	0.0042	0
219121_s_at	ESRP1	ENSG00000104413	18485	1688.73	-2.94425	0.0043	0
207608_x_at	CYP1A2	ENSG00000140505	7129	1700.88	-2.88166	0.0045	0
204015_s_at	DUSP4	ENSG00000120875	3542	1704.32	-2.63426	0.0045	0
204954_s_at	DYRK1B	ENSG00000105204	4481	1705.27	-2.91885	0.0045	0
204032_at	BCAR3	ENSG00000137936	3559	1709.72	-2.59062	0.0046	0
202894_at	EPHB4	ENSG00000196411	2422	1711.69	-2.76446	0.0046	0
221808_at	RAB9A	ENSG00000123595	21168	1716.52	-2.98991	0.0046	0
212686_at	PPM1H	ENSG00000111110	12071	1717.23	-3.03964	0.0046	0
216511_s_at	TCF7L2	ENSG00000148737	15882	1722.8	-2.98163	0.0046	0
204014_at	DUSP4	ENSG00000120875	3541	1732.44	-2.72225	0.0048	0
212867_at	NCOA2	ENSG00000140396	12252	1733.77	-3.02115	0.0048	0
221024_s_at	SLC2A10	ENSG00000197496	20388	1738.58	-2.81962	0.0048	0
217562_at	FAM5C	ENSG00000162670	16927	1752.95	-2.41145	0.0052	0
216915_s_at	PTPN12	ENSG00000127947	16285	1755.43	-2.92513	0.0052	0
203408_s_at	SATB1	ENSG00000182568	2935	1755.98	-2.82549	0.0051	0
221864_at	ORAI3	ENSG00000175938	21224	1758.5	-2.74956	0.0052	0
201868_s_at	TBL1X	ENSG00000101849	1396	1758.52	-2.89407	0.0052	0
202206_at	ARL4C	ENSG00000188042	1734	1759.25	-2.68012	0.0051	0
221041_s_at	SLC17A5	ENSG00000119899	20405	1761.54	-2.83471	0.0052	0
91816_f_at	MEX3D	ENSG00000181588	22212	1762.25	-2.70064	0.0051	0
202006_at	PTPN12	ENSG00000127947	1534	1775.56	-2.97915	0.0054	0
213667_at	SRCAP	ENSG00000080603	13047	1776.21	-2.80014	0.0054	0
203935_at	ACVR1	ENSG00000115170	3462	1780.78	-2.74613	0.0055	0
219327_s_at	GPRC5C	ENSG00000170412	18691	1784.44	-2.46776	0.0055	0
218995_s_at	EDN1	ENSG00000078401	18359	1791.8	-2.87667	0.0057	0.0001
217875_s_at	PMEPA1	ENSG00000124225	17240	1792.97	-2.85126	0.0057	0.0001
208447_s_at	PRPS1	ENSG00000147224	7945	1795.68	-2.9233	0.0057	0.0001
202935_s_at	SOX9	ENSG00000125398	2464	1796.15	-2.29931	0.0057	0.0001
209682_at	CBLB	ENSG00000114423	9170	1796.67	-2.76581	0.0057	0.0001
204189_at	RARG	ENSG00000172819	3716	1798.48	-2.68701	0.0057	0.0001
220911_s_at	NYNRIN	ENSG00000205978	20275	1799.76	-2.48131	0.0057	0.0001
203642_s_at	COBLL1	ENSG00000082438	3169	1805.33	-2.89929	0.0058	0.0001
207266_x_at	RBMS1	ENSG00000153250	6791	1808.46	-2.96267	0.0058	0.0001
217765_at	NRBP1	ENSG00000115216	17130	1808.68	-2.84929	0.0058	0.0001
202003_s_at	ACAA2	ENSG00000167315	1531	1809.74	-2.97791	0.0058	0.0001
220253_s_at	LRP12	ENSG00000147650	19617	1825.63	-3.05188	0.0061	0.0001
210640_s_at	GPER	ENSG00000164850	10105	1841.05	-2.27931	0.0065	0.0001
209729_at	GAS2L1	ENSG00000185340	9217	1845.87	-2.57594	0.0067	0.0001
218676_s_at	PCTP	ENSG00000141179	18040	1848.48	-2.71095	0.0067	0.0001
210761_s_at	GRB7	ENSG00000141738	10222	1853.78	-2.50325	0.0068	0.0001
216804_s_at	PDLIM5	ENSG00000163110	16174	1857.65	-2.98846	0.0069	0.0001
65438_at	KIAA1609	ENSG00000140950	22175	1857.7	-2.59188	0.0069	0.0001
201428_at	CLDN4	ENSG00000189143	956	1860.5	-2.76293	0.0069	0.0001
204188_s_at	RARG	ENSG00000172819	3715	1869.68	-2.64891	0.0071	0.0001
212757_s_at	CAMK2G	ENSG00000148660	12142	1870.44	-2.64085	0.0071	0.0001
200664_s_at	DNAJB1	ENSG00000132002	192	1870.75	-2.63098	0.0071	0.0001
207431_s_at	DEGS1	ENSG00000143753	6953	1873.94	-2.94037	0.0071	0.0001
208078_s_at	SIK1	ENSG00000142178	7587	1875.54	-2.40994	0.0071	0.0001
202814_s_at	HEXIM1	ENSG00000186834	2342	1881.53	-2.58059	0.0072	0.0001
203232_s_at	ATXN1	ENSG00000124788	2760	1885.1	-2.78678	0.0073	0.0001
201641_at	BST2	ENSG00000130303	1169	1885.52	-2.23334	0.0073	0.0001
213606_s_at	ARHGDIA	ENSG00000141522	12986	1888.32	-2.58542	0.0073	0.0001
220091_at	SLC2A6	ENSG00000160326	19455	1899.33	-2.59224	0.0076	0.0001
205107_s_at	EFNA4	ENSG00000243364	4634	1912.17	-2.74366	0.008	0.0001
202207_at	ARL4C	ENSG00000188042	1735	1915.49	-2.90613	0.008	0.0001
219682_s_at	TBX3	ENSG00000135111	19046	1915.64	-2.66069	0.008	0.0001
212458_at	SPRED2	ENSG00000198369	11843	1918.86	-2.72773	0.0081	0.0001
212312_at	BCL2L1	ENSG00000171552	11697	1926.19	-2.66956	0.0082	0.0001
209158_s_at	CYTH2	ENSG00000105443	8652	1931.4	-2.6148	0.0084	0.0001
209575_at	IL10RB	ENSG00000243646	9065	1932.47	-2.51943	0.0083	0.0001
209908_s_at	TGFB2	ENSG00000092969	9394	1934.17	-2.33044	0.0084	0.0001
202936_s_at	SOX9	ENSG00000125398	2465	1943.55	-2.29437	0.0087	0.0001
206303_s_at	NUDT4	ENSG00000173598	5829	1944.51	-2.75586	0.0087	0.0001
202133_at	WWTR1	ENSG00000018408	1661	1948.04	-2.72527	0.0087	0.0001
31874_at	GAS2L1	ENSG00000185340	21755	1951.04	-2.49683	0.0088	0.0001
211899_s_at	TRAF4	ENSG00000076604	11287	1962.43	-2.53731	0.0092	0.0001
209454_s_at	TEAD3	ENSG00000007866	8947	1963.27	-2.58955	0.0092	0.0001
203748_x_at	RBMS1	ENSG00000153250	3275	1963.53	-2.87528	0.0091	0.0001
212729_at	DLG3	ENSG00000082458	12114	1963.74	-2.77964	0.0091	0.0001
218502_s_at	TRPS1	ENSG00000104447	17867	1969.1	-2.74822	0.0092	0.0001
203953_s_at	CLDN3	ENSG00000165215	3480	1974.87	-2.77753	0.0095	0.0001
207606_s_at	ARHGAP12	ENSG00000165322	7127	1977.96	-2.90291	0.0095	0.0001
206925_at	ST8SIA4	ENSG00000113532	6451	1982.5	-2.95632	0.0096	0.0001
202411_at	IFI27	ENSG00000165949	1939	1982.8	-2.44901	0.0096	0.0001
209282_at	PRKD2	ENSG00000105287	8776	1985.43	-2.54136	0.0097	0.0001
202456_s_at	ZER1	ENSG00000160445	1984	1985.59	-2.7057	0.0096	0.0001
204204_at	SLC31A2	ENSG00000136867	3731	1990.32	-2.51281	0.0098	0.0001
205691_at	SYNGR3	ENSG00000127561	5218	1995.77	-2.40211	0.0099	0.0001
207824_s_at	MAZ	ENSG00000103495	7343	1998.6	-2.63591	0.0099	0.0001
210582_s_at	LIMK2	ENSG00000182541	10049	2001.55	-2.77791	0.01	0.0001
202205_at	VASP	ENSG00000125753	1733	2005.94	-2.56028	0.0102	0.0001
200940_s_at	RERE	ENSG00000142599	468	2007.78	-2.77522	0.0102	0.0001
219513_s_at	SH2D3A	ENSG00000125731	18877	2015.39	-2.5697	0.0104	0.0001
201150_s_at	TIMP3	ENSG00000100234	678	2018.77	-2.52958	0.0105	0.0001
215655_at	GRIK2	ENSG00000164418	15028	2020.12	-3.13269	0.0105	0.0001
215316_at	nil	nil	nil	14690	2021.29	-3.20273	0.0105	0.0001
212981_s_at	FAM115A	ENSG00000198420	12364	2023.01	-2.66641	0.0105	0.0001
201348_at	GPX3	ENSG00000211445	876	2031.51	-2.41479	0.0108	0.0001
207017_at	RAB27B	ENSG00000041353	6543	2031.82	-3.15032	0.0108	0.0001
217937_s_at	HDAC7	ENSG00000061273	17302	2038.73	-2.73606	0.011	0.0001
203787_at	SSBP2	ENSG00000145687	3314	2039.19	-2.86612	0.011	0.0001
210859_x_at	CLN3	ENSG00000188603	10316	2043.62	-2.73019	0.0111	0.0001
210313_at	LILRA4	ENSG00000239961	9792	2044.6	-2.70476	0.0111	0.0001
202426_s_at	RXRA	ENSG00000186350	1954	2045.81	-2.53538	0.0111	0.0001
216971_s_at	PLEC	ENSG00000178209	16341	2047.45	-2.45564	0.0111	0.0001
218421_at	CERK	ENSG00000100422	17786	2051.39	-2.60666	0.0113	0.0001
203035_s_at	PIAS3	ENSG00000131788	2564	2052.28	-2.76542	0.0113	0.0001
216824_at	ENSG00000219807		16194	2054.25	-2.98494	0.0113	0.0001
206043_s_at	ATP2C2	ENSG00000064270	5569	2054.63	-2.58059	0.0113	0.0001
218124_at	RETSAT	ENSG00000042445	17489	2059.22	-2.66014	0.0115	0.0001
201147_s_at	TIMP3	ENSG00000100234	675	2061.09	-2.44579	0.0115	0.0001
208373_s_at	P2RY6	ENSG00000171631	7874	2070.23	-2.56828	0.0119	0.0001
221609_s_at	WNT6	ENSG00000115596	20971	2074.51	-3.00299	0.012	0.0001
201939_at	PLK2	ENSG00000145632	1467	2075.43	-2.90331	0.012	0.0001
215120_s_at	SAMD4A	ENSG00000020577	14494	2078.13	-2.64103	0.0121	0.0002
219235_s_at	PHACTR4	ENSG00000204138	18599	2090.11	-2.50776	0.0126	0.0002
212181_s_at	NUDT4	ENSG00000173598	11567	2094.15	-2.78254	0.0128	0.0002
209250_at	DEGS1	ENSG00000143753	8744	2099.15	-2.70607	0.0131	0.0002
204600_at	EPHB3	ENSG00000182580	4127	2101.62	-2.41212	0.0132	0.0002
207732_s_at	DLG3	ENSG00000082458	7253	2102	-2.637	0.0132	0.0002
204941_s_at	ALDH3B2	ENSG00000132746	4468	2105.1	-2.40511	0.0132	0.0002
208936_x_at	LGALS8	ENSG00000116977	8431	2114.94	-2.94201	0.0136	0.0002
206302_s_at	NUDT4	ENSG00000173598	5828	2116.72	-2.74861	0.0136	0.0002
207357_s_at	GALNT10	ENSG00000164574	6880	2122.05	-2.94119	0.0138	0.0002
218987_at	ATF7IP	ENSG00000171681	18351	2123.6	-2.74499	0.0139	0.0002
205253_at	PBX1	ENSG00000185630	4780	2124.58	-2.80403	0.0139	0.0002
213094_at	GPR126	ENSG00000112414	12477	2128.59	-2.68999	0.014	0.0002
206114_at	EPHA4	ENSG00000116106	5640	2129.23	-2.9007	0.014	0.0002
201702_s_at	PPP1R10	ENSG00000204569	1230	2136.91	-2.51943	0.0144	0.0002
207521_s_at	ATP2A3	ENSG00000074370	7042	2137.89	-2.36395	0.0144	0.0002
46665_at	SEMA4C	ENSG00000168758	22027	2143.05	-2.58184	0.0146	0.0002
203242_s_at	PDLIM5	ENSG00000163110	2770	2148.57	-2.92249	0.0148	0.0002
204217_s_at	RTN2	ENSG00000125744	3744	2150.86	-2.50221	0.0148	0.0002
209101_at	CTGF	ENSG00000118523	8595	2162.5	-2.69521	0.0154	0.0002
201830_s_at	NET1	ENSG00000173848	1358	2164.29	-2.97791	0.0154	0.0002
203153_at	IFIT1	ENSG00000185745	2681	2165.24	-2.7507	0.0155	0.0002
207782_s_at	PSEN1	ENSG00000080815	7303	2165.58	-2.76102	0.0154	0.0002
212325_at	LIMCH1	ENSG00000064042	11710	2169.72	-2.64781	0.0156	0.0002
218718_at	PDGFC	ENSG00000145431	18082	2177.31	-2.6491	0.0159	0.0002
217437_s_at	TACC1	ENSG00000147526	16802	2183.34	-2.72924	0.0162	0.0002
218546_at	C1orf115	ENSG00000162817	17911	2183.56	-2.62752	0.0161	0.0002
215711_s_at	WEE1	ENSG00000166483	15084	2188.24	-2.7134	0.0164	0.0002
210510_s_at	NRP1	ENSG00000099250	9980	2189.24	-2.73853	0.0164	0.0002
209205_s_at	LMO4	ENSG00000143013	8699	2195.2	-2.65204	0.0167	0.0002
210829_s_at	SSBP2	ENSG00000145687	10289	2195.67	-2.81552	0.0167	0.0002
200796_s_at	MCL1	ENSG00000143384	324	2201.83	-2.32979	0.0169	0.0002
201207_at	TNFAIP1	ENSG00000109079	735	2209.7	-2.63098	0.0173	0.0002
219207_at	EDC3	ENSG00000179151	18571	2210.42	-2.53555	0.0173	0.0002
202046_s_at	GRLF1	ENSG00000160007	1574	2217.78	-2.61697	0.0177	0.0002
214732_at	SP1	ENSG00000185591	14108	2225.63	-2.87269	0.0181	0.0003
203780_at	MPZL2	ENSG00000149573	3307	2225.79	-2.78582	0.0181	0.0003
210964_s_at	GYG2	ENSG00000056998	10411	2228.08	-2.7429	0.0181	0.0003
214250_at	NUMA1	ENSG00000137497	13629	2234.75	-2.7336	0.0185	0.0003
214336_s_at	COPA	ENSG00000122218	13715	2236.84	-2.77637	0.0186	0.0003
215043_s_at	ENSG00000205561		14417	2241.34	-2.45939	0.0188	0.0003
208763_s_at	TSC22D3	ENSG00000157514	8258	2243.28	-2.60106	0.0189	0.0003
209479_at	CCDC28A	ENSG00000024862	8972	2255.71	-2.68868	0.0196	0.0003
205552_s_at	OAS1	ENSG00000089127	5079	2256.08	-2.31081	0.0196	0.0003
201751_at	JOSD1	ENSG00000100221	1279	2260.57	-2.55655	0.0198	0.0003
202308_at	SREBF1	ENSG00000072310	1836	2262.33	-2.56028	0.0198	0.0003
212327_at	LIMCH1	ENSG00000064042	11712	2263.75	-2.71415	0.0199	0.0003
57715_at	CALHM2	ENSG00000138172	22124	2265.03	-2.48871	0.0199	0.0003
212253_x_at	DST	ENSG00000151914	11639	2266.48	-2.92513	0.02	0.0003
211959_at	IGFBP5	ENSG00000115461	11346	2267.72	-2.65057	0.02	0.0003
212494_at	TENC1	ENSG00000111077	11879	2270.39	-2.62952	0.0202	0.0003
204149_s_at	GSTM4	ENSG00000168765	3676	2286.18	-2.72792	0.0214	0.0003
204135_at	FILIP1L	ENSG00000168386	3662	2287.42	-2.72792	0.0214	0.0003
219429_at	FA2H	ENSG00000103089	18793	2294.13	-2.47856	0.0218	0.0003
204005_s_at	PAWR	ENSG00000177425	3532	2295.19	-2.83157	0.0218	0.0003
210529_s_at	FAM115A	ENSG00000198420	9997	2297.57	-2.76351	0.0219	0.0003
209790_s_at	CASP6	ENSG00000138794	9278	2298.46	-2.6594	0.0219	0.0003
220192_x_at	SPDEF	ENSG00000124664	19556	2307.42	-2.6818	0.0225	0.0003
220987_s_at	NUAK2	ENSG00000163545	20351	2309.24	-2.42906	0.0225	0.0003
202241_at	TRIB1	ENSG00000173334	1769	2311.94	-2.74518	0.0227	0.0003
221628_s_at	GLYR1	ENSG00000140632	20990	2313.19	-2.58041	0.0227	0.0003
212724_at	RND3	ENSG00000115963	12109	2318.07	-2.76255	0.0229	0.0003
201651_s_at	PACSIN2	ENSG00000100266	1179	2320.13	-2.52433	0.023	0.0003
209504_s_at	PLEKHB1	ENSG00000021300	8997	2321.93	-2.46861	0.0231	0.0004
34408_at	RTN2	ENSG00000125744	21807	2331.39	-2.44986	0.0237	0.0004
209706_at	NKX3-1	ENSG00000167034	9194	2332.21	-2.6277	0.0237	0.0004
204004_at	nil	nil	nil	3531	2333.2	-2.75127	0.0237	0.0004
204367_at	SP2	ENSG00000167182	3894	2336.75	-2.52345	0.0238	0.0004
212399_s_at	VGLL4	ENSG00000144560	11784	2337.24	-2.71321	0.0238	0.0004
215891_s_at	GM2A	ENSG00000196743	15264	2338.91	-2.24031	0.0238	0.0004
212365_at	MYO1B	ENSG00000128641	11750	2342.82	-2.79045	0.0241	0.0004
220329_s_at	RMND1	ENSG00000155906	19693	2343.84	-2.63755	0.0241	0.0004
204897_at	PTGER4	ENSG00000171522	4424	2343.91	-2.45003	0.024	0.0004
203723_at	ITPKB	ENSG00000143772	3250	2347.7	-2.40277	0.0243	0.0004
221837_at	KLHL22	ENSG00000099910	21197	2350.61	-2.51804	0.0244	0.0004
218262_at	RMND5B	ENSG00000145916	17627	2350.7	-2.63317	0.0244	0.0004
206036_s_at	REL	ENSG00000162924	5563	2359.76	-2.75223	0.025	0.0004
203528_at	SEMA4D	ENSG00000187764	3055	2361.13	-2.54753	0.0251	0.0004
208534_s_at	UPK3BL	ENSG00000205236	8032	2362.12	-2.51699	0.0251	0.0004
209061_at	NCOA3	ENSG00000124151	8555	2370.92	-2.71076	0.0258	0.0004
205461_at	RAB35	ENSG00000111737	4988	2375.92	-2.42738	0.0261	0.0004
74694_s_at	RABEP2	ENSG00000177548	22190	2378.4	-2.42772	0.0262	0.0004
209062_x_at	NCOA3	ENSG00000124151	8556	2379.74	-2.77483	0.0262	0.0004
212543_at	AIM1	ENSG00000112297	11928	2381.08	-2.70476	0.0262	0.0004
203409_at	DDB2	ENSG00000134574	2936	2389.08	-2.49545	0.0269	0.0004
221496_s_at	TOB2	ENSG00000183864	20859	2392.93	-2.50759	0.0271	0.0004
203910_at	ARHGAP29	ENSG00000137962	3437	2393.49	-2.72546	0.0271	0.0004
34726_at	CACNB3	ENSG00000167535	21813	2393.59	-2.4693	0.027	0.0004
203231_s_at	ATXN1	ENSG00000124788	2759	2402.62	-2.64983	0.0275	0.0005
221260_s_at	CSRNP2	ENSG00000110925	20623	2406.39	-2.78099	0.0277	0.0005
201882_x_at	B4GALT1	ENSG00000086062	1410	2412.86	-2.95079	0.0282	0.0005
211235_s_at	ESR1	ENSG00000091831	10673	2414.52	-2.66383	0.0283	0.0005
213526_s_at	LIN37	ENSG00000188223	12907	2418.51	-2.44426	0.0286	0.0005
200808_s_at	ZYX	ENSG00000159840	336	2425.8	-2.55726	0.0291	0.0005
216973_s_at	HOXB7	ENSG00000120087	16343	2425.85	-2.56881	0.0291	0.0005
214433_s_at	SELENBP1	ENSG00000143416	13812	2432.64	-2.674	0.0296	0.0005
212332_at	RBL2	ENSG00000103479	11717	2435.25	-2.56347	0.0298	0.0005
220364_at	nil	nil	nil	19728	2441.13	-2.25527	0.0303	0.0005
211019_s_at	LSS	ENSG00000160285	10465	2445.51	-2.35202	0.0306	0.0005
201266_at	TXNRD1	ENSG00000198431	794	2451.45	-2.62879	0.0311	0.0005
41397_at	ZNF821	ENSG00000102984	21981	2451.64	-2.57398	0.031	0.0005
215728_s_at	ACOT7	ENSG00000097021	15101	2453.44	-2.64506	0.0311	0.0005
209211_at	KLF5	ENSG00000102554	8705	2453.71	-2.38717	0.0311	0.0005
216078_at	nil	nil	nil	15450	2462.31	-2.94017	0.0318	0.0005
221565_s_at	CALHM2	ENSG00000138172	20928	2462.36	-2.48458	0.0317	0.0005
214595_at	KCNG1	ENSG00000026559	13973	2466.12	-2.6016	0.0319	0.0005
38918_at	SOX13	ENSG00000143842	21926	2466.31	-2.3715	0.0318	0.0005
218744_s_at	PACSIN3	ENSG00000165912	18108	2466.83	-2.50654	0.0318	0.0005
201082_s_at	DCTN1	ENSG00000204843	610	2469.52	-2.73246	0.0319	0.0006
214692_s_at	ENSG00000256095		14068	2470.99	-2.78041	0.032	0.0006
219223_at	C9orf7	ENSG00000160325	18587	2473.14	-2.47701	0.0321	0.0006
207877_s_at	NVL	ENSG00000143748	7396	2478.99	-2.65351	0.0327	0.0006
207307_at	HTR2C	ENSG00000147246	6831	2480.61	-2.43716	0.0327	0.0006
202628_s_at	SERPINE1	ENSG00000106366	2156	2481.78	-2.89146	0.0328	0.0006
203882_at	IRF9	ENSG00000213928	3409	2482.6	-2.48509	0.0327	0.0006
202178_at	PRKCZ	ENSG00000067606	1706	2487.35	-2.44409	0.0331	0.0006
204484_at	PIK3C2B	ENSG00000133056	4011	2489.59	-2.47118	0.0333	0.0006
215716_s_at	ATP2B1	ENSG00000070961	15089	2489.69	-2.6007	0.0332	0.0006
219461_at	PAK6	ENSG00000137843	18825	2492.04	-2.23148	0.0334	0.0006
212268_at	SERPINB1	ENSG00000021355	11654	2492.87	-2.51786	0.0334	0.0006
204340_at	TMEM187	ENSG00000177854	3867	2494.21	-2.44003	0.0334	0.0006
212798_s_at	ANKMY2	ENSG00000106524	12183	2494.34	-2.65424	0.0333	0.0006
222126_at	AGFG2	ENSG00000106351	21486	2494.37	-2.38932	0.0333	0.0006
209016_s_at	KRT7	ENSG00000135480	8510	2497.03	-2.56312	0.0334	0.0006
212572_at	STK38L	ENSG00000211455	11957	2497.67	-2.5738	0.0334	0.0006
209293_x_at	ID4	ENSG00000172201	8787	2501.19	-2.43733	0.0337	0.0006
204654_s_at	TFAP2A	ENSG00000137203	4181	2501.85	-2.52136	0.0337	0.0006
219082_at	AMDHD2	ENSG00000162066	18446	2502.12	-2.85126	0.0336	0.0006
208960_s_at	KLF6	ENSG00000067082	8455	2502.62	-2.49857	0.0336	0.0006
205303_at	KCNJ8	ENSG00000121361	4830	2504.52	-2.5822	0.0337	0.0006
211672_s_at	ARPC4-TTLL3	ENSG00000250151	11074	2510.31	-2.7951	0.0342	0.0006
219073_s_at	OSBPL10	ENSG00000144645	18437	2510.87	-2.57594	0.0341	0.0006
215723_s_at	PLD1	ENSG00000075651	15096	2515.82	-2.69652	0.0345	0.0006
212364_at	MYO1B	ENSG00000128641	11749	2516.31	-2.60052	0.0344	0.0006
203460_s_at	PSEN1	ENSG00000080815	2987	2518.21	-2.59027	0.0345	0.0006
219795_at	SLC6A14	ENSG00000087916	19159	2524.34	-2.50238	0.0351	0.0006
212328_at	LIMCH1	ENSG00000064042	11713	2525.05	-2.67641	0.0351	0.0007
205206_at	KAL1	ENSG00000011201	4733	2526.73	-2.56241	0.0352	0.0007
219415_at	TTYH1	ENSG00000167614	18779	2527.3	-2.5738	0.0352	0.0007
217844_at	CTDSP1	ENSG00000144579	17209	2527.84	-2.55815	0.0351	0.0007
221788_at	PGM3	ENSG00000013375	21148	2529.96	-2.6502	0.0352	0.0007
201108_s_at	THBS1	ENSG00000137801	636	2532.95	-2.4932	0.0355	0.0007
212989_at	SGMS1	ENSG00000198964	12372	2537.2	-2.60738	0.0358	0.0007
219039_at	SEMA4C	ENSG00000168758	18403	2537.52	-2.45939	0.0357	0.0007
210240_s_at	CDKN2D	ENSG00000129355	9720	2539.82	-2.68663	0.0359	0.0007
215706_x_at	ZYX	ENSG00000159840	15079	2543.3	-2.53081	0.0361	0.0007
207511_s_at	C2orf24	ENSG00000115649	7033	2544.55	-2.74861	0.0362	0.0007
200070_at	C2orf24	ENSG00000115649	91	2544.96	-2.54771	0.0361	0.0007
55065_at	MARK4	ENSG00000007047	22100	2546.26	-2.35773	0.0362	0.0007
213810_s_at	nil	nil	nil	13190	2550.66	-2.20779	0.0365	0.0007
204428_s_at	LCAT	ENSG00000213398	3955	2553.75	-2.58095	0.0368	0.0007
209815_at	PTCH1	ENSG00000185920	9301	2558.79	-2.3669	0.0373	0.0007
211299_s_at	FLOT2	ENSG00000132589	10722	2567.87	-2.40794	0.0383	0.0007
40850_at	FKBP8	ENSG00000105701	21972	2571.54	-2.61788	0.0386	0.0007
202964_s_at	RFX5	ENSG00000143390	2493	2572.04	-2.61806	0.0386	0.0007
212727_at	DLG3	ENSG00000082458	12112	2572.71	-2.46092	0.0386	0.0007
213210_at	TAF6L	ENSG00000162227	12592	2573.76	-2.69577	0.0386	0.0007
204415_at	IFI6	ENSG00000126709	3942	2580.67	-2.24684	0.0392	0.0008
214130_s_at	PDE4DIP	ENSG00000178104	13509	2585.02	-2.65443	0.0397	0.0008
213568_at	OSR2	ENSG00000164920	12949	2585.14	-2.48337	0.0396	0.0008
219919_s_at	SSH3	ENSG00000172830	19283	2589.89	-2.51612	0.04	0.0008
206204_at	GRB14	ENSG00000115290	5730	2590.12	-2.61625	0.0399	0.0008
209230_s_at	NUPR1	ENSG00000176046	8724	2590.96	-2.35692	0.0399	0.0008
201670_s_at	MARCKS	ENSG00000155130	1198	2591.55	-2.58901	0.0398	0.0008
212259_s_at	PBXIP1	ENSG00000163346	11645	2591.59	-2.51629	0.0397	0.0008
204179_at	MB	ENSG00000198125	3706	2593.41	-2.43277	0.0399	0.0008
215017_s_at	FNBP1L	ENSG00000137942	14391	2593.88	-2.54013	0.0398	0.0008
209841_s_at	LRRN3	ENSG00000173114	9327	2597.66	-2.76408	0.0401	0.0008
203676_at	GNS	ENSG00000135677	3203	2599.95	-2.3923	0.0402	0.0008
220333_at	PAQR5	ENSG00000137819	19697	2602.88	-3.01258	0.0404	0.0008
203304_at	BAMBI	ENSG00000095739	2831	2603.79	-2.55567	0.0405	0.0008
209292_at	ID4	ENSG00000172201	8786	2605.33	-2.69895	0.0405	0.0008
211905_s_at	ITGB4	ENSG00000132470	11293	2606.28	-2.30106	0.0405	0.0008
205225_at	ESR1	ENSG00000091831	4752	2607.27	-2.63682	0.0406	0.0008
202625_at	LYN	ENSG00000254087	2153	2610.95	-2.52153	0.0409	0.0008
209281_s_at	ATP2B1	ENSG00000070961	8775	2612.13	-2.58632	0.0409	0.0008
203066_at	CHST15	ENSG00000182022	2595	2615.6	-2.6308	0.0412	0.0008
219057_at	RABEP2	ENSG00000177548	18421	2615.62	-2.6016	0.0411	0.0008
218856_at	TNFRSF21	ENSG00000146072	18220	2616.03	-2.52713	0.0411	0.0008
218165_at	MEAF6	ENSG00000163875	17530	2623.15	-2.60413	0.0419	0.0009
222209_s_at	TMEM135	ENSG00000166575	21569	2630.77	-2.63664	0.0426	0.0009
202047_s_at	CBX6	ENSG00000183741	1575	2630.86	-2.47512	0.0425	0.0009
213283_s_at	SALL2	ENSG00000165821	12664	2631.24	-2.40561	0.0425	0.0009
218463_s_at	MUS81	ENSG00000172732	17828	2631.44	-2.58686	0.0424	0.0009
221039_s_at	ASAP1	ENSG00000153317	20403	2633.53	-2.55833	0.0426	0.0009
209494_s_at	PATZ1	ENSG00000100105	8987	2635.5	-2.44748	0.0427	0.0009
203431_s_at	ARHGAP32	ENSG00000134909	2958	2636.14	-2.64616	0.0427	0.0009
204942_s_at	ALDH3B2	ENSG00000132746	4469	2636.67	-2.46144	0.0426	0.0009
207294_at	AGTR2	ENSG00000180772	6819	2637.98	-2.61806	0.0427	0.0009
201925_s_at	CD55	ENSG00000196352	1453	2639.91	-2.66327	0.0428	0.0009
220624_s_at	ELF5	ENSG00000135374	19988	2641.3	-2.74119	0.0429	0.0009
211427_s_at	KCNJ13	ENSG00000115474	10837	2642.46	-2.73929	0.043	0.0009
202459_s_at	LPIN2	ENSG00000101577	1987	2645.69	-2.60467	0.0433	0.0009
213721_at	SOX2	ENSG00000181449	13101	2647.77	-2.5681	0.0434	0.0009
203575_at	CSNK2A2	ENSG00000070770	3102	2649.1	-2.46502	0.0434	0.0009
212062_at	ATP9A	ENSG00000054793	11448	2649.65	-2.61933	0.0434	0.0009
212762_s_at	TCF7L2	ENSG00000148737	12147	2653.42	-2.61389	0.0437	0.0009
221618_s_at	TAF9B	ENSG00000187325	20980	2654.43	-2.80811	0.0437	0.0009
213565_s_at	nil	nil	nil	12946	2656.37	-2.53608	0.044	0.0009
221890_at	ZNF335	ENSG00000198026	21250	2661.04	-2.57237	0.0445	0.001
202826_at	SPINT1	ENSG00000166145	2354	2662.06	-2.50238	0.0445	0.001
210075_at	2011-03-02	ENSG00000099785	9559	2662.74	-2.33513	0.0445	0.001
55692_at	ELMO2	ENSG00000062598	22106	2662.97	-2.54136	0.0444	0.001
218935_at	EHD3	ENSG00000013016	18299	2665.64	-2.46178	0.0446	0.001
219534_x_at	CDKN1C	ENSG00000129757	18898	2671.67	-2.36248	0.0452	0.001
207696_at	FUT9	ENSG00000172461	7217	2674.01	-2.77406	0.0454	0.001
213042_s_at	ATP2A3	ENSG00000074370	12425	2676.47	-2.12727	0.0456	0.001
220724_at	CWH43	ENSG00000109182	20088	2677.31	-2.84435	0.0456	0.001
214528_s_at	PAX8	ENSG00000125618	13907	2682.35	-2.72754	0.0462	0.001
201087_at	PXN	ENSG00000089159	615	2682.87	-2.46178	0.0461	0.001
217738_at	NAMPT	ENSG00000105835	17103	2687.89	-2.44071	0.0467	0.001
209426_s_at	AMACR	ENSG00000242110	8919	2689.7	-2.52836	0.0469	0.001
218849_s_at	PPP1R13L	ENSG00000104881	18213	2693	-2.44071	0.0472	0.001
205020_s_at	ARL4A	ENSG00000122644	4547	2693.54	-2.70251	0.0471	0.001
205309_at	SMPDL3B	ENSG00000130768	4836	2695.12	-2.68868	0.0472	0.001
209529_at	PPAP2C	ENSG00000141934	9022	2695.17	-2.42217	0.0472	0.001
203556_at	ZHX2	ENSG00000178764	3083	2708.14	-2.57273	0.0485	0.0011
212717_at	PLEKHM1	ENSG00000225190	12102	2711.47	-2.41128	0.0488	0.0011
202181_at	KIAA0247	ENSG00000100647	1709	2716.09	-2.4977	0.0493	0.0011
209457_at	DUSP5	ENSG00000138166	8950	2716.45	-2.42301	0.0492	0.0011

## Sheet: Late_0.05_up_probes_ann.txt
Affy Probe Id	Gene	Ensembl gene ID	gene.index	RP/Rsum	FC:(class1/class2)	pfp	P.value
219255_x_at	IL17RB	ENSG00000056736	18619	12.2758	1.12443	0	0
205009_at	TFF1	ENSG00000160182	4536	31.1236	1.19574	0	0
210559_s_at	CDK1	ENSG00000170312	10027	34.1109	1.15918	0	0
213906_at	MYBL1	ENSG00000185697	13285	34.537	1.13824	0	0
202870_s_at	CDC20	ENSG00000117399	2398	37.194	1.19632	0	0
203214_x_at	CDK1	ENSG00000170312	2742	38.6624	1.19127	0	0
209687_at	CXCL12	ENSG00000107562	9175	46.0272	1.2013	0	0
219148_at	PBK	ENSG00000168078	18512	49.8478	1.21176	0	0
217763_s_at	RAB31	ENSG00000168461	17128	50.0602	1.15998	0	0
209408_at	KIF2C	ENSG00000142945	8901	52.4477	1.23636	0	0
203418_at	CCNA2	ENSG00000145386	2945	54.574	1.23174	0	0
205053_at	PRIM1	ENSG00000198056	4580	57.8283	1.23448	0	0
209773_s_at	RRM2	ENSG00000171848	9261	61.9315	1.1778	0	0
210372_s_at	TPD52L1	ENSG00000111907	9850	63.8919	1.19234	0	0
204962_s_at	CENPA	ENSG00000115163	4489	64.4122	1.23722	0	0
201292_at	TOP2A	ENSG00000131747	820	64.9851	1.21672	0	0
219702_at	PLAC1	ENSG00000170965	19066	65.0681	1.22586	0	0
218755_at	KIF20A	ENSG00000112984	18119	67.0096	1.23251	0	0
205862_at	GREB1	ENSG00000196208	5389	67.6209	1.08922	0	0
201890_at	RRM2	ENSG00000171848	1418	67.6736	1.2131	0	0
218355_at	KIF4A	ENSG00000090889	17720	68.8588	1.25119	0	0
217762_s_at	RAB31	ENSG00000168461	17127	70.5988	1.18001	0	0
221520_s_at	CDCA8	ENSG00000134690	20883	71.5518	1.24695	0	0
209714_s_at	CDKN3	ENSG00000100526	9202	73.146	1.23311	0	0
203764_at	DLGAP5	ENSG00000126787	3291	75.3978	1.27288	0	0
202094_at	BIRC5	ENSG00000089685	1622	77.5591	1.27916	0	0
217764_s_at	RAB31	ENSG00000168461	17129	82.1888	1.18945	0	0
218009_s_at	PRC1	ENSG00000198901	17374	82.5473	1.23756	0	0
203554_x_at	PTTG1	ENSG00000164611	3081	87.6025	1.23911	0	0
210735_s_at	CA12	ENSG00000074410	10196	90.6979	1.21773	0	0
203213_at	CDK1	ENSG00000170312	2741	91.7208	1.2505	0	0
204033_at	TRIP13	ENSG00000071539	3560	92.8877	1.26199	0	0
219918_s_at	ASPM	ENSG00000066279	19282	95.8265	1.28681	0	0
202580_x_at	FOXM1	ENSG00000111206	2108	97.52	1.26576	0	0
201291_s_at	TOP2A	ENSG00000131747	819	98.3744	1.26479	0	0
210052_s_at	TPX2	ENSG00000088325	9537	98.557	1.23542	0	0
204822_at	TTK	ENSG00000112742	4349	100.882	1.30667	0	0
219978_s_at	NUSAP1	ENSG00000137804	19342	101.964	1.2937	0	0
209681_at	SLC19A2	ENSG00000117479	9169	104.477	1.2314	0	0
203362_s_at	MAD2L1	ENSG00000164109	2889	104.823	1.27518	0	0
209642_at	BUB1	ENSG00000169679	9131	105.188	1.30577	0	0
201710_at	MYBL2	ENSG00000101057	1238	107.69	1.2713	0	0
212021_s_at	MKI67	ENSG00000148773	11407	110.999	1.29128	0	0
203963_at	CA12	ENSG00000074410	3490	111.26	1.23748	0	0
218308_at	TACC3	ENSG00000013810	17673	111.771	1.2928	0	0
202705_at	CCNB2	ENSG00000157456	2233	113.641	1.26866	0	0
213007_at	FANCI	ENSG00000140525	12390	117.062	1.30387	0	0
218542_at	CEP55	ENSG00000138180	17907	119.77	1.31613	0	0
213008_at	FANCI	ENSG00000140525	12391	120.301	1.32464	0	0
214710_s_at	CCNB1	ENSG00000134057	14086	120.616	1.25727	0	0
202095_s_at	BIRC5	ENSG00000089685	1623	121.029	1.29388	0	0
204508_s_at	CA12	ENSG00000074410	4035	122.893	1.24651	0	0
218585_s_at	DTL	ENSG00000143476	17950	123.478	1.32225	0	0
202107_s_at	MCM2	ENSG00000073111	1635	125.644	1.30803	0	0
211519_s_at	KIF2C	ENSG00000142945	10925	134.869	1.3045	0	0
218883_s_at	MLF1IP	ENSG00000151725	18247	135.97	1.32731	0	0
205440_s_at	NPY1R	ENSG00000164128	4967	136.783	1.20472	0	0
202954_at	UBE2C	ENSG00000175063	2483	137.214	1.26997	0	0
218741_at	CENPM	ENSG00000100162	18105	139.862	1.32161	0	0
203786_s_at	TPD52L1	ENSG00000111907	3313	140.083	1.25379	0	0
221521_s_at	GINS2	ENSG00000131153	20884	142.37	1.31376	0	0
220295_x_at	DEPDC1	ENSG00000024526	19659	142.811	1.31878	0	0
218782_s_at	ATAD2	ENSG00000156802	18146	145.844	1.3217	0	0
203755_at	BUB1B	ENSG00000156970	3282	146.045	1.3357	0	0
218162_at	OLFML3	ENSG00000116774	17527	149.422	1.21302	0	0
218039_at	NUSAP1	ENSG00000137804	17404	153.341	1.3154	0	0
204162_at	NDC80	ENSG00000080986	3689	153.856	1.34714	0	0
202338_at	TK1	ENSG00000167900	1866	156.686	1.34136	0	0
202599_s_at	NRIP1	ENSG00000180530	2127	156.716	1.23997	0	0
208808_s_at	HMGB2	ENSG00000164104	8303	160.765	1.30495	0	0
201663_s_at	SMC4	ENSG00000113810	1191	160.963	1.32446	0	0
221436_s_at	CDCA3	ENSG00000111665	20799	161.052	1.32657	0	0
215867_x_at	CA12	ENSG00000074410	15240	161.11	1.28931	0	0
202240_at	PLK1	ENSG00000166851	1768	161.162	1.30062	0	0
203666_at	CXCL12	ENSG00000107562	3193	162.882	1.29882	0	0
204825_at	MELK	ENSG00000165304	4352	163.826	1.34164	0	0
218726_at	HJURP	ENSG00000123485	18090	166.173	1.34108	0	0
213599_at	OIP5	ENSG00000104147	12979	166.264	1.36926	0	0
218349_s_at	ZWILCH	ENSG00000174442	17714	166.537	1.34155	0	0
202589_at	TYMS	ENSG00000176890	2117	171.042	1.34294	0	0
202503_s_at	KIAA0101	ENSG00000166803	2031	173.016	1.28503	0	0
214164_x_at	CA12	ENSG00000074410	13543	174.522	1.30432	0	0
204092_s_at	AURKA	ENSG00000087586	3619	176.469	1.32832	0	0
204768_s_at	FEN1	ENSG00000168496	4295	177.366	1.33663	0	0
204128_s_at	RFC3	ENSG00000133119	3655	179.565	1.35501	0	0
206102_at	GINS1	ENSG00000101003	5628	180.314	1.34341	0	0
219588_s_at	NCAPG2	ENSG00000146918	18952	182.268	1.35257	0	0
208079_s_at	AURKA	ENSG00000087586	7588	185.829	1.31786	0	0
205566_at	ABHD2	ENSG00000140526	5093	191.511	1.282	0	0
202376_at	SERPINA3	ENSG00000196136	1904	192.455	1.29603	0	0
222077_s_at	RACGAP1	ENSG00000161800	21437	192.478	1.3357	0	0
220651_s_at	MCM10	ENSG00000065328	20015	192.739	1.41206	0	0
220038_at	SGK3	ENSG00000104205	19402	193.363	1.28663	0	0
212022_s_at	MKI67	ENSG00000148773	11408	194.744	1.3492	0	0
213226_at	CCNA2	ENSG00000145386	12608	196.17	1.35388	0	0
216237_s_at	MCM5	ENSG00000100297	15609	196.179	1.36888	0	0
205239_at	AREGB	ENSG00000205595	4766	199.366	1.23851	0	0
205733_at	BLM	ENSG00000197299	5260	199.89	1.37678	0	0
207165_at	HMMR	ENSG00000072571	6691	203.923	1.34994	0	0
207828_s_at	CENPF	ENSG00000117724	7347	204.402	1.32841	0	0
202458_at	PRSS23	ENSG00000150687	1986	204.471	1.2349	0	0
209339_at	SIAH2	ENSG00000181788	8832	206.712	1.31039	0	0
219869_s_at	SLC39A8	ENSG00000138821	19233	208.411	1.34621	0	0
212949_at	NCAPH	ENSG00000121152	12332	208.8	1.38281	0	0
214430_at	GLA	ENSG00000102393	13809	211.698	1.34183	0	0
212020_s_at	MKI67	ENSG00000148773	11406	214.773	1.38742	0	0
201195_s_at	SLC7A5	ENSG00000103257	723	215.034	1.29882	0	0
201896_s_at	PSRC1	ENSG00000134222	1424	216.892	1.37373	0	0
204023_at	RFC4	ENSG00000163918	3550	217.951	1.38617	0	0
204127_at	RFC3	ENSG00000133119	3654	219.564	1.3436	0	0
204641_at	NEK2	ENSG00000117650	4168	222.785	1.36623	0	0
207392_x_at	UGT2B15	ENSG00000196620	6915	224.658	1.36122	0	0
201897_s_at	CKS1B	ENSG00000173207	1425	228.135	1.35463	0	0
219555_s_at	CENPN	ENSG00000166451	18919	229.05	1.37411	0	0
209464_at	AURKB	ENSG00000178999	8957	229.836	1.37221	0	0
204318_s_at	GTSE1	ENSG00000075218	3845	235.596	1.39416	0	0
200894_s_at	FKBP4	ENSG00000004478	422	237.485	1.3491	0	0
204767_s_at	FEN1	ENSG00000168496	4294	241.687	1.38732	0	0
209891_at	SPC25	ENSG00000152253	9377	245.251	1.44023	0	0
38158_at	ESPL1	ENSG00000135476	21910	251.074	1.37688	0	0
218663_at	NCAPG	ENSG00000109805	18027	255.463	1.42011	0	0
209267_s_at	SLC39A8	ENSG00000138821	8761	258.785	1.41	0	0
203625_x_at	SKP2	ENSG00000145604	3152	259.558	1.40299	0	0
210983_s_at	MCM7	ENSG00000166508	10430	261.835	1.39707	0	0
218350_s_at	GMNN	ENSG00000112312	17715	263.418	1.44784	0	0
218073_s_at	TMEM48	ENSG00000058804	17438	264.216	1.36443	0	0
201477_s_at	RRM1	ENSG00000167325	1005	265.596	1.39194	0	0
204244_s_at	DBF4	ENSG00000006634	3771	266.816	1.38953	0	0
201508_at	IGFBP4	ENSG00000141753	1036	273.317	1.28574	0	0
204240_s_at	SMC2	ENSG00000136824	3767	278.145	1.42237	0	0
205024_s_at	RAD51	ENSG00000051180	4551	281.285	1.46703	0	0
219000_s_at	DSCC1	ENSG00000136982	18364	282.035	1.47734	0	0
210334_x_at	BIRC5	ENSG00000089685	9813	288.108	1.40834	0	0
216048_s_at	RHOBTB3	ENSG00000164292	15420	290.456	1.34397	0	0
221591_s_at	FAM64A	ENSG00000129195	20953	290.583	1.3931	0	0
204029_at	CELSR2	ENSG00000143126	3556	290.936	1.32161	0	0
203022_at	RNASEH2A	ENSG00000104889	2551	293.613	1.43276	0	0
211596_s_at	LRIG1	ENSG00000144749	11001	299.675	1.39252	0	0
210821_x_at	CENPA	ENSG00000115163	10281	304.282	1.40464	0	0
203967_at	CDC6	ENSG00000094804	3494	304.489	1.43644	0	0
222118_at	CENPN	ENSG00000166451	21478	308.897	1.47161	0	0
204444_at	KIF11	ENSG00000138160	3971	309.008	1.46805	0	0
213135_at	TIAM1	ENSG00000156299	12518	309.553	1.36179	0	0
205879_x_at	RET	ENSG00000165731	5406	310.389	1.37735	0	0
204285_s_at	PMAIP1	ENSG00000141682	3812	310.535	1.32694	0	0
208955_at	DUT	ENSG00000128951	8450	318.956	1.41529	0	0
202291_s_at	MGP	ENSG00000111341	1819	322.078	1.42998	0	0
212281_s_at	TMEM97	ENSG00000109084	11667	323.742	1.37192	0	0
203210_s_at	RFC5	ENSG00000111445	2738	325.826	1.43704	0	0
203968_s_at	CDC6	ENSG00000094804	3495	327.573	1.48638	0	0
201476_s_at	RRM1	ENSG00000167325	1004	332.306	1.44874	0	0
211042_x_at	SKP2	ENSG00000145604	10486	334.548	1.45065	0	0
201930_at	MCM6	ENSG00000076003	1458	337.534	1.42622	0	0
204026_s_at	ZWINT	ENSG00000122952	3553	342.1	1.44693	0	0
209709_s_at	HMMR	ENSG00000072571	9197	345.487	1.42672	0	0
202600_s_at	NRIP1	ENSG00000180530	2128	346.404	1.36301	0	0
63825_at	ABHD2	ENSG00000140526	22158	346.609	1.365	0	0
203856_at	VRK1	ENSG00000100749	3383	348.736	1.44894	0	0
212282_at	TMEM97	ENSG00000109084	11668	350.233	1.38559	0	0
205176_s_at	ITGB3BP	ENSG00000142856	4703	351.267	1.42494	0	0
204798_at	MYB	ENSG00000118513	4325	351.552	1.36945	0	0
203126_at	IMPA2	ENSG00000141401	2654	354.525	1.43207	0	0
201202_at	PCNA	ENSG00000132646	730	360.29	1.47713	0	0
203270_at	DTYMK	ENSG00000168393	2797	361.269	1.42741	0	0
201490_s_at	PPIF	ENSG00000108179	1018	364.609	1.43654	0	0
203145_at	SPAG5	ENSG00000076382	2673	364.727	1.42346	0	0
218662_s_at	NCAPG	ENSG00000109805	18026	365.279	1.44393	0	0
205394_at	CHEK1	ENSG00000149554	4921	365.872	1.54232	0	0
202309_at	MTHFD1	ENSG00000100714	1837	366.44	1.41863	0	0
218115_at	ASF1B	ENSG00000105011	17480	367.689	1.45993	0	0
208795_s_at	MIR106B	ENSG00000208036	8290	369.324	1.44243	0	0
203560_at	GGH	ENSG00000137563	3087	371.214	1.465	0	0
201555_at	MCM3	ENSG00000112118	1083	374.364	1.44323	0	0
215942_s_at	GTSE1	ENSG00000075218	15315	375.626	1.48175	0	0
203046_s_at	TIMELESS	ENSG00000111602	2575	379.644	1.43108	0	0
201664_at	SMC4	ENSG00000113810	1192	380.426	1.46785	0	0
203432_at	TMPO	ENSG00000120802	2959	382.072	1.44774	0	0
202431_s_at	MYC	ENSG00000136997	1959	391.975	1.31194	0	0
206364_at	KIF14	ENSG00000118193	5890	396.22	1.46795	0	0
203344_s_at	RBBP8	ENSG00000101773	2871	397.092	1.44643	0	0
203276_at	LMNB1	ENSG00000113368	2803	402.298	1.50056	0	0
205393_s_at	CHEK1	ENSG00000149554	4920	403.19	1.50379	0	0
212023_s_at	MKI67	ENSG00000148773	11409	406.546	1.52341	0	0
206115_at	EGR3	ENSG00000179388	5641	409.231	1.24773	0	0
201739_at	SGK1	ENSG00000118515	1267	412.236	1.38319	0	0
221505_at	ANP32E	ENSG00000143401	20868	417.021	1.45599	0	0
201970_s_at	NASP	ENSG00000132780	1498	417.401	1.47601	0	0
218858_at	DEPTOR	ENSG00000155792	18222	417.544	1.3633	0	0
203696_s_at	RFC2	ENSG00000049541	3223	418.788	1.48144	0	0
209753_s_at	TMPO	ENSG00000120802	9241	420.661	1.44263	0	0
208956_x_at	DUT	ENSG00000128951	8451	423.437	1.52246	0	0
202779_s_at	UBE2S	ENSG00000108106	2307	424.539	1.45458	0	0
202854_at	ENSG00000256333		2382	425.626	1.45953	0	0
204159_at	CDKN2C	ENSG00000123080	3686	427.314	1.53198	0	0
212621_at	TMEM194A	ENSG00000166881	12006	433.121	1.48206	0	0
48808_at	DHFR	ENSG00000228716	22047	433.53	1.50671	0	0
218768_at	NUP107	ENSG00000111581	18132	435.192	1.45862	0	0
211421_s_at	RET	ENSG00000165731	10831	436.291	1.40961	0	0
212141_at	MCM4	ENSG00000104738	11527	440.292	1.49299	0	0
213712_at	ELOVL2	ENSG00000197977	13092	440.532	1.40815	0	0
221922_at	GPSM2	ENSG00000121957	21282	443.204	1.45256	0	0
213334_x_at	HAUS7	ENSG00000213397	12715	445.317	1.48545	0	0
200895_s_at	FKBP4	ENSG00000004478	423	449.218	1.44053	0	0
205436_s_at	H2AFX	ENSG00000188486	4963	450.707	1.45649	0	0
207891_s_at	HAUS7	ENSG00000213397	7410	452.563	1.47785	0	0
206858_s_at	HOXC6	ENSG00000197757	6384	455.471	1.35191	0	0
208096_s_at	COL21A1	ENSG00000124749	7605	456.63	1.41588	0	0
201774_s_at	NCAPD2	ENSG00000010292	1302	460.426	1.44884	0	0
203209_at	RFC5	ENSG00000111445	2737	460.954	1.49942	0	0
212279_at	TMEM97	ENSG00000109084	11665	461.146	1.40844	0	0
200875_s_at	NOP56	ENSG00000101361	403	461.477	1.47182	0	0
205967_at	HIST1H4C	ENSG00000197061	5494	463.916	1.47161	0	0
209932_s_at	DUT	ENSG00000128951	9418	467.08	1.52161	0	0
202619_s_at	PLOD2	ENSG00000152952	2147	467.199	1.4103	0	0
202726_at	LIG1	ENSG00000105486	2254	468.655	1.52298	0	0
222036_s_at	MCM4	ENSG00000104738	21396	469.112	1.51645	0	0
220486_x_at	TMEM164	ENSG00000157600	19850	471.052	1.45266	0	0
1053_at	RFC2	ENSG00000049541	2	472.923	1.48834	0	0
202534_x_at	DHFR	ENSG00000228716	2062	473.532	1.5496	0	0
220177_s_at	TMPRSS3	ENSG00000160183	19541	473.575	1.34649	0	0
219787_s_at	ECT2	ENSG00000114346	19151	476.483	1.53762	0	0
209680_s_at	KIFC1	ENSG00000237649	9168	486.079	1.50462	0	0
201014_s_at	ENSG00000254244		542	488.596	1.50389	0	0
202533_s_at	ENSG00000188985		2061	489.156	1.5251	0	0
202620_s_at	PLOD2	ENSG00000152952	2148	489.424	1.39774	0	0
221677_s_at	DONSON	ENSG00000159147	21038	491.883	1.54639	0	0
202345_s_at	FABP5P11	ENSG00000240122	1873	492.058	1.43555	0	0
205769_at	SLC27A2	ENSG00000140284	5296	493.436	1.48236	0	0
205074_at	SLC22A5	ENSG00000197375	4601	495.708	1.45549	0	0
204267_x_at	PKMYT1	ENSG00000127564	3794	495.844	1.49609	0	0
222037_at	MCM4	ENSG00000104738	21397	497.139	1.56569	0	0
202975_s_at	RHOBTB3	ENSG00000164292	2504	503.195	1.42395	0	0
222039_at	nil	nil	nil	21399	504.321	1.51299	0	0
211762_s_at	KPNA2	ENSG00000182481	11161	504.571	1.46256	0	0
201872_s_at	ABCE1	ENSG00000164163	1400	506.532	1.48195	0	0
212573_at	ENDOD1	ENSG00000149218	11958	506.861	1.45559	0	0
204766_s_at	NUDT1	ENSG00000106268	4293	509.94	1.50504	0	0
218979_at	RMI1	ENSG00000178966	18343	510.654	1.52077	0	0
204441_s_at	POLA2	ENSG00000014138	3968	514.436	1.51037	0	0
202859_x_at	IL8	ENSG00000169429	2387	518.021	1.36056	0	0
214507_s_at	EXOSC2	ENSG00000130713	13886	518.885	1.4797	0	0
205677_s_at	DLEU1	ENSG00000176124	5204	524.589	1.52193	0	0
221685_s_at	CCDC99	ENSG00000040275	21046	528.545	1.52362	0	0
212836_at	POLD3	ENSG00000077514	12221	528.848	1.53677	0	0
213713_s_at	GLB1L2	ENSG00000149328	13093	531.58	1.428	0	0
210115_at	RPL39L	ENSG00000163923	9599	531.819	1.50995	0	0
201489_at	PPIF	ENSG00000108179	1017	536.954	1.50202	0	0
204252_at	CDK2	ENSG00000123374	3779	537.635	1.51362	0	0
202641_at	ARL3	ENSG00000138175	2169	540.452	1.47274	0	0
204170_s_at	CKS2	ENSG00000123975	3697	541.649	1.46145	0	0
201755_at	MCM5	ENSG00000100297	1283	546.619	1.54531	0	0
213088_s_at	ENSG00000235036		12471	549.848	1.53613	0	0
209715_at	CBX5	ENSG00000094916	9203	551.132	1.51509	0	0
204817_at	ESPL1	ENSG00000135476	4344	552.063	1.49568	0	0
205549_at	PCP4	ENSG00000183036	5076	553.535	1.64057	0	0
203401_at	PRPS2	ENSG00000101911	2928	555.456	1.52679	0	0
209825_s_at	UCK2	ENSG00000143179	9311	555.588	1.50932	0	0
204146_at	RAD51AP1	ENSG00000111247	3673	563.41	1.51835	0	0
204510_at	CDC7	ENSG00000097046	4037	570.128	1.55498	0	0
204126_s_at	CDC45	ENSG00000093009	3653	576.086	1.56765	0	0
212378_at	GART	ENSG00000159131	11763	577.865	1.47498	0	0
201115_at	POLD2	ENSG00000106628	643	586.196	1.48803	0	0
201801_s_at	SLC29A1	ENSG00000112759	1329	588.721	1.53613	0	0
202613_at	CTPS	ENSG00000171793	2141	592.778	1.49568	0	0
204835_at	POLA1	ENSG00000101868	4362	598.692	1.54896	0	0
204977_at	DDX10	ENSG00000178105	4504	601.24	1.43376	0	0
204709_s_at	KIF23	ENSG00000137807	4236	606.012	1.53677	0	0
212563_at	BOP1	ENSG00000170727	11948	607.282	1.45327	0	0
202532_s_at	ENSG00000188985		2060	607.985	1.54896	0	0
204533_at	CXCL10	ENSG00000169245	4060	616.586	1.35519	0	0
203358_s_at	EZH2	ENSG00000106462	2885	617.761	1.51498	0	0
202976_s_at	RHOBTB3	ENSG00000164292	2505	618.409	1.48988	0	0
219004_s_at	MIS18A	ENSG00000159055	18368	621.525	1.57975	0	0
215136_s_at	EXOSC8	ENSG00000120699	14510	623.399	1.5322	0	0
201695_s_at	PNP	ENSG00000198805	1223	624.886	1.55531	0	0
206457_s_at	DIO1	ENSG00000211452	5983	627.486	1.47294	0	0
205046_at	CENPE	ENSG00000138778	4573	628.278	1.50546	0	0
218170_at	ISOC1	ENSG00000066583	17535	628.667	1.5803	0	0
204531_s_at	BRCA1	ENSG00000012048	4058	629.578	1.57647	0	0
205240_at	GPSM2	ENSG00000121957	4767	630.541	1.52045	0	0
205909_at	POLE2	ENSG00000100479	5436	631.346	1.57004	0	0
205768_s_at	SLC27A2	ENSG00000140284	5295	631.641	1.54499	0	0
219306_at	KIF15	ENSG00000163808	18670	631.755	1.54864	0	0
212158_at	SDC2	ENSG00000169439	11544	632.318	1.48772	0	0
219959_at	MOCOS	ENSG00000075643	19323	637.235	1.54007	0	0
210085_s_at	ANXA9	ENSG00000143412	9569	640.068	1.45811	0	0
205395_s_at	MRE11A	ENSG00000020922	4922	644.408	1.55079	0	0
204826_at	CCNF	ENSG00000162063	4353	648.251	1.51488	0	0
212525_s_at	H2AFX	ENSG00000188486	11910	649.832	1.53634	0	0
205129_at	NPM3	ENSG00000107833	4656	650.166	1.46449	0	0
201697_s_at	DNMT1	ENSG00000130816	1225	652.286	1.55606	0	0
218692_at	SYBU	ENSG00000147642	18056	655.872	1.53666	0	0
205097_at	SLC26A2	ENSG00000155850	4624	664.073	1.38041	0	0
214079_at	DHRS2	ENSG00000100867	13458	665.009	1.36094	0	0
209278_s_at	TFPI2	ENSG00000105825	8772	665.181	1.45528	0	0
205588_s_at	FGFR1OP	ENSG00000213066	5115	665.315	1.53858	0	0
211804_s_at	CDK2	ENSG00000123374	11200	667.383	1.54125	0	0
201088_at	KPNA2	ENSG00000182481	616	668.533	1.52742	0	0
201819_at	SCARB1	ENSG00000073060	1347	668.538	1.52098	0	0
218399_s_at	CDCA4	ENSG00000170779	17764	670.194	1.55165	0	0
206194_at	HOXC5	ENSG00000198353	5720	676.525	1.38934	0	0
201853_s_at	CDC25B	ENSG00000101224	1381	678.84	1.5111	0	0
201478_s_at	DKC1	ENSG00000130826	1006	681.313	1.52214	0	0
212665_at	TIPARP	ENSG00000163659	12050	684.837	1.45892	0	0
213787_s_at	EBP	ENSG00000147155	13167	689.419	1.56157	0	0
219032_x_at	OPN3	ENSG00000054277	18396	691.962	1.68974	0	0
204610_s_at	CCDC85B	ENSG00000175602	4137	694.919	1.52436	0	0
211712_s_at	ANXA9	ENSG00000143412	11113	700.522	1.51037	0	0
204775_at	CHAF1B	ENSG00000159259	4302	701.649	1.5966	0	0
212154_at	SDC2	ENSG00000169439	11540	701.808	1.48617	0	0
219650_at	ERCC6L	ENSG00000186871	19014	706.33	1.57724	0	0
205034_at	CCNE2	ENSG00000175305	4561	713.022	1.71095	0	0
219161_s_at	CKLF	ENSG00000217555	18525	716.1	1.58195	0	0
209832_s_at	CDT1	ENSG00000167513	9318	719.617	1.55595	0	0
204887_s_at	PLK4	ENSG00000142731	4414	720.06	1.54703	0	0
204407_at	TTF2	ENSG00000116830	3934	721.165	1.54104	0	0
205339_at	STIL	ENSG00000123473	4866	721.884	1.55175	0	0
212789_at	NCAPD3	ENSG00000151503	12174	723.351	1.57669	0	0
204649_at	TROAP	ENSG00000135451	4176	727.719	1.52594	0	0
215771_x_at	RET	ENSG00000165731	15144	736.113	1.45377	0	0
209053_s_at	WHSC1	ENSG00000109685	8547	738.191	1.54285	0	0
205895_s_at	NOLC1	ENSG00000166197	5422	745.461	1.52647	0	0
209507_at	RPA3	ENSG00000106399	9000	755.429	1.54789	0	0
201753_s_at	ADD3	ENSG00000148700	1281	755.658	1.48813	0	0
202052_s_at	RAI14	ENSG00000039560	1580	758.373	1.49568	0	0
219960_s_at	UCHL5	ENSG00000116750	19324	759.535	1.53677	0	0
202483_s_at	RANBP1	ENSG00000099901	2011	760.935	1.55165	0	0
200934_at	DEK	ENSG00000124795	462	764.267	1.59494	0	0
203476_at	TPBG	ENSG00000146242	3003	765.968	1.51603	0	0
201479_at	DKC1	ENSG00000130826	1007	766.864	1.53911	0	0
221931_s_at	SEH1L	ENSG00000085415	21291	767.373	1.53922	0	0
202468_s_at	CTNNAL1	ENSG00000119326	1996	768.201	1.63297	0	0
203023_at	NOP16	ENSG00000048162	2552	769.087	1.51908	0	0
212570_at	ENDOD1	ENSG00000149218	11955	771.477	1.56862	0	0
203422_at	POLD1	ENSG00000062822	2949	772.984	1.52679	0	0
219493_at	SHCBP1	ENSG00000171241	18857	776.333	1.6366	0	0
200853_at	H2AFZ	ENSG00000164032	381	777.989	1.56971	0	0
204603_at	EXO1	ENSG00000174371	4130	782.636	1.60882	0	0
219490_s_at	DCLRE1B	ENSG00000118655	18854	784.335	1.58678	0	0
203685_at	BCL2	ENSG00000171791	3212	788.503	1.52235	0	0
220011_at	C1orf135	ENSG00000127423	19375	793.884	1.56396	0	0
220865_s_at	PDSS1	ENSG00000148459	20229	795.869	1.54928	0	0
208694_at	PRKDC	ENSG00000253729	8189	796.517	1.55488	0	0
205345_at	BARD1	ENSG00000138376	4872	797.968	1.59804	0	0
204695_at	CDC25A	ENSG00000164045	4222	803.354	1.59251	0	0
206550_s_at	NUP155	ENSG00000113569	6076	810.572	1.60336	0	0
218102_at	DERA	ENSG00000023697	17467	810.912	1.59593	0	0
202412_s_at	USP1	ENSG00000162607	1940	811.306	1.63501	0	0
218889_at	NOC3L	ENSG00000173145	18253	811.547	1.53358	0	0
216212_s_at	DKC1	ENSG00000130826	15584	813.524	1.56558	0	0
217884_at	NAT10	ENSG00000135372	17249	814.003	1.52151	0	0
213911_s_at	H2AFZ	ENSG00000164032	13290	815.227	1.58788	0	0
204228_at	PPIH	ENSG00000171960	3755	816.939	1.56136	0	0
210766_s_at	CSE1L	ENSG00000124207	10227	819.25	1.54328	0	0
213454_at	APITD1	ENSG00000175279	12835	820.557	1.61407	0	0
202089_s_at	SLC39A6	ENSG00000141424	1617	821.029	1.57418	0	0
201584_s_at	DDX39A	ENSG00000123136	1112	822.26	1.58942	0	0
216598_s_at	CCL2	ENSG00000108691	15968	826.798	1.4653	0	0
212379_at	GART	ENSG00000159131	11764	827.079	1.55165	0	0
209849_s_at	RAD51C	ENSG00000108384	9335	829.604	1.56331	0	0
209100_at	IFRD2	ENSG00000214706	8594	831.236	1.54264	0	0
218708_at	NXT1	ENSG00000132661	18072	832.434	1.58491	0	0
201013_s_at	PAICS	ENSG00000128050	541	832.963	1.59804	0	0
206533_at	CHRNA5	ENSG00000169684	6059	833.573	1.55973	0	0
214240_at	GAL	ENSG00000069482	13619	835.422	1.54993	0	0
202413_s_at	USP1	ENSG00000162607	1941	835.961	1.61586	0	0
203405_at	PSMG1	ENSG00000183527	2932	836.414	1.59107	0	0
210543_s_at	PRKDC	ENSG00000253729	10011	846.976	1.55984	0	0
205882_x_at	ADD3	ENSG00000148700	5409	847.606	1.50911	0	0
220688_s_at	MRTO4	ENSG00000053372	20052	849.324	1.54339	0	0
209161_at	PRPF4	ENSG00000136875	8655	850.279	1.57724	0	0
203788_s_at	SEMA3C	ENSG00000075223	3315	852.653	1.5041	0	0
206066_s_at	RAD51C	ENSG00000108384	5592	854.866	1.57015	0	0
202633_at	TOPBP1	ENSG00000163781	2161	856.376	1.62304	0	0
219494_at	RAD54B	ENSG00000197275	18858	859.853	1.62327	0	0
213245_at	ADCY1	ENSG00000164742	12627	859.896	1.47816	0	0
214011_s_at	NOP16	ENSG00000048162	13390	863.23	1.5322	0	0
208097_s_at	TMX1	ENSG00000139921	7606	867.261	1.55779	0	0
201111_at	CSE1L	ENSG00000124207	639	868.068	1.58799	0	0
214519_s_at	RLN2	ENSG00000107014	13898	868.458	1.46968	0	0
201112_s_at	CSE1L	ENSG00000124207	640	875.627	1.55218	0	0
212142_at	MCM4	ENSG00000104738	11528	878.187	1.59571	0	0
213427_at	RPP40	ENSG00000124787	12808	878.497	1.53028	0	0
209610_s_at	SLC1A4	ENSG00000115902	9100	880.07	1.55984	0	0
208828_at	POLE3	ENSG00000148229	8323	890.51	1.58898	0	0
201037_at	PFKP	ENSG00000067057	565	891.629	1.49921	0	0
209433_s_at	PPAT	ENSG00000128059	8926	891.635	1.60492	0	0
210951_x_at	RAB27A	ENSG00000069974	10398	892.545	1.63422	0	0
210212_x_at	MTCP1NB	ENSG00000182712	9694	893.6	1.61395	0	0
218820_at	nil	nil	nil	18184	897.404	1.49454	0	0
201123_s_at	EIF5AL1	ENSG00000253626	651	902.637	1.5451	0	0
220060_s_at	C12orf48	ENSG00000185480	19424	905.175	1.57757	0	0
222154_s_at	SPATS2L	ENSG00000196141	21514	906.233	1.50295	0	0
210416_s_at	CHEK2	ENSG00000183765	9894	909.842	1.59218	0	0
36499_at	CELSR2	ENSG00000143126	21843	910.014	1.42296	0	0
201433_s_at	PTDSS1	ENSG00000156471	961	910.201	1.5451	0	0
201092_at	RBBP7	ENSG00000102054	620	912.356	1.59196	0	0
202908_at	WFS1	ENSG00000109501	2437	913.561	1.53432	0	0
218383_at	HAUS4	ENSG00000092036	17748	919.02	1.58304	0	0
218619_s_at	SUV39H1	ENSG00000101945	17984	920.505	1.64513	0	0
214437_s_at	SHMT2	ENSG00000182199	13816	920.815	1.5405	0	0
213554_s_at	CDV3	ENSG00000091527	12935	921.231	1.57276	0	0
212420_at	ELF1	ENSG00000120690	11805	924.06	1.53933	0	0
206316_s_at	KNTC1	ENSG00000184445	5842	925.842	1.65405	0	0
204975_at	EMP2	ENSG00000213853	4502	927.699	1.60325	0	0
204623_at	TFF3	ENSG00000160180	4150	928.893	1.56765	0	0
212097_at	CAV1	ENSG00000105974	11483	931.744	1.91004	0	0
215509_s_at	BUB1	ENSG00000169679	14882	936.537	1.58832	0	0
200956_s_at	SSRP1	ENSG00000149136	484	940.049	1.58997	0	0
212247_at	NUP205	ENSG00000155561	11633	943.736	1.58425	0	0
221703_at	BRIP1	ENSG00000136492	21063	944.374	1.64228	0	0
204752_x_at	PARP2	ENSG00000129484	4279	946.713	1.62079	0	0
215773_x_at	PARP2	ENSG00000129484	15146	949.972	1.6416	0	0
200670_at	nil	nil	nil	198	952.167	1.63546	0	0
200766_at	CTSD	ENSG00000117984	294	958.431	1.44633	0	0
211814_s_at	CCNE2	ENSG00000175305	11210	958.608	1.87657	0	0
214446_at	ELL2	ENSG00000118985	13825	961.323	1.5065	0	0
218212_s_at	MOCS2	ENSG00000164172	17577	963.366	1.5593	0	0
205380_at	PDZK1	ENSG00000174827	4907	965.056	1.32024	0	0
217996_at	PHLDA1	ENSG00000139289	17361	975.642	1.67064	0	0
219258_at	TIPIN	ENSG00000075131	18622	976.931	1.62744	0	0
219648_at	MREG	ENSG00000118242	19012	985.588	1.5357	0	0
213520_at	RECQL4	ENSG00000160957	12901	985.811	1.64947	0	0
208433_s_at	LRP8	ENSG00000157193	7932	987.017	1.63762	0	0
216508_x_at	HMGB1P4	ENSG00000214821	15879	988.68	1.6096	0	0
210802_s_at	DIMT1L	ENSG00000086189	10262	988.856	1.54735	0	0
200957_s_at	SSRP1	ENSG00000149136	485	990.827	1.59019	0	0
204558_at	RAD54L	ENSG00000085999	4085	991.857	1.63139	0	0
201034_at	ADD3	ENSG00000148700	562	993.064	1.55865	0	0
209162_s_at	PRPF4	ENSG00000136875	8656	993.214	1.58491	0	0
212846_at	RRP1B	ENSG00000160208	12231	995.355	1.54778	0	0
205527_s_at	GEMIN4	ENSG00000179409	5054	995.876	1.55941	0	0
211623_s_at	FBL	ENSG00000105202	11028	998.961	1.60147	0	0
213075_at	OLFML2A	ENSG00000185585	12458	999.901	1.49661	0	0
209189_at	FOS	ENSG00000170345	8683	1001.35	1.45246	0	0
213548_s_at	CDV3	ENSG00000091527	12929	1001.61	1.57746	0	0
203060_s_at	PAPSS2	ENSG00000198682	2589	1001.88	1.70562	0	0
201795_at	LBR	ENSG00000143815	1323	1003.17	1.58711	0	0
201675_at	AKAP1	ENSG00000121057	1203	1004.84	1.56526	0	0
205774_at	F12	ENSG00000131187	5301	1005.14	1.55984	0	0
214894_x_at	MACF1	ENSG00000127603	14269	1006.1	1.56873	0	0
203789_s_at	SEMA3C	ENSG00000075223	3316	1010.6	1.58854	0	0
219539_at	GEMIN6	ENSG00000152147	18903	1010.76	1.5987	0	0
205167_s_at	CDC25C	ENSG00000158402	4694	1013.91	1.62203	0	0
220239_at	KLHL7	ENSG00000122550	19603	1016.57	1.60303	0	0
205047_s_at	ASNS	ENSG00000070669	4574	1018.34	1.47826	0	0
218305_at	IPO4	ENSG00000196497	17670	1021.56	1.56547	0	0
210625_s_at	AKAP1	ENSG00000121057	10090	1021.79	1.55218	0	0
200783_s_at	STMN1	ENSG00000117632	311	1023.55	1.64661	0	0
201752_s_at	ADD3	ENSG00000148700	1280	1024.24	1.54542	0	0
211506_s_at	IL8	ENSG00000169429	10913	1025.62	1.47172	0	0
213092_x_at	nil	nil	nil	12475	1032.73	1.66324	0	0
201391_at	TRAP1	ENSG00000126602	919	1036.49	1.58392	0	0
203438_at	STC2	ENSG00000113739	2965	1036.66	1.5466	0	0
205217_at	TIMM8A	ENSG00000126953	4744	1037.45	1.60292	0	0
204315_s_at	GTSE1	ENSG00000075218	3842	1037.87	1.68214	0	0
200790_at	ODC1	ENSG00000115758	318	1043.75	1.52552	0	0
201381_x_at	CACYBP	ENSG00000116161	909	1044.23	1.62259	0	0
212619_at	TMEM194A	ENSG00000166881	12004	1050	1.54821	0	0
211954_s_at	IPO5	ENSG00000065150	11342	1051.56	1.56179	0	0
214086_s_at	PARP2	ENSG00000129484	13465	1052.48	1.64444	0	0
209054_s_at	WHSC1	ENSG00000109685	8548	1054.37	1.66636	0	0
214804_at	CENPI	ENSG00000102384	14180	1054.54	1.66198	0	0
218365_s_at	DARS2	ENSG00000117593	17730	1060.11	1.5859	0	0
201577_at	NME1-NME2	ENSG00000243678	1105	1062.42	1.5987	0	0
208964_s_at	FADS1	ENSG00000149485	8459	1063.78	1.63342	0	0
202735_at	EBP	ENSG00000147155	2263	1069.34	1.67772	0	0
216969_s_at	KIF22	ENSG00000079616	16339	1069.57	1.64638	0	0
218209_s_at	RPRD1A	ENSG00000141425	17574	1078.03	1.57964	0	0
219158_s_at	NAA15	ENSG00000164134	18522	1082.29	1.59538	0	0
209434_s_at	PPAT	ENSG00000128059	8927	1082.58	1.61519	0	0
212295_s_at	SLC7A1	ENSG00000139514	11681	1082.89	1.53805	0	0
209608_s_at	ACAT2	ENSG00000120437	9098	1089.56	1.63535	0	0
218512_at	WDR12	ENSG00000138442	17877	1090.06	1.55811	0	0
211778_s_at	OVOL2	ENSG00000125850	11175	1091.45	1.59383	0	0
203177_x_at	TFAM	ENSG00000108064	2705	1095.13	1.5837	0	0
218069_at	DCTPP1	ENSG00000179958	17434	1095.55	1.59793	0	0
203065_s_at	CAV1	ENSG00000105974	2594	1096.36	1.85125	0	0
214727_at	BRCA2	ENSG00000139618	14103	1097.7	1.64137	0	0
200679_x_at	HMGB1P5	ENSG00000132967	207	1098.79	1.63887	0	0
216862_s_at	MTCP1NB	ENSG00000182712	16232	1102.42	1.6576	0	0
201791_s_at	DHCR7	ENSG00000172893	1319	1102.99	1.62304	0	0
203622_s_at	PNO1	ENSG00000115946	3149	1109.36	1.56971	0	0
208613_s_at	FLNB	ENSG00000136068	8111	1111.82	1.53997	0	0
50314_i_at	C20orf27	ENSG00000101220	22062	1118	1.59516	0	0
204081_at	NRGN	ENSG00000154146	3608	1118.81	1.61463	0	0
205696_s_at	GFRA1	ENSG00000151892	5223	1122.3	1.55003	0	0
219544_at	C13orf34	ENSG00000136122	18908	1122.71	1.59726	0	0
218719_s_at	GINS3	ENSG00000181938	18083	1127.66	1.62834	0	0
208644_at	PARP1	ENSG00000143799	8141	1129.33	1.63728	0	0
201873_s_at	ABCE1	ENSG00000164163	1401	1131.6	1.62721	0	0
212811_x_at	SLC1A4	ENSG00000115902	12196	1137.43	1.6172	0	0
210762_s_at	DLC1	ENSG00000164741	10223	1139.37	1.48638	0	0
205260_s_at	ACYP1	ENSG00000119640	4787	1139.95	1.65669	0	0
218481_at	EXOSC5	ENSG00000077348	17846	1140.74	1.59074	0	0
217299_s_at	NBN	ENSG00000104320	16664	1141.08	1.63921	0	0
211949_s_at	NOLC1	ENSG00000166197	11337	1141.44	1.60759	0	0
206074_s_at	HMGA1	ENSG00000137309	5600	1142.12	1.5732	0	0
201797_s_at	VARS	ENSG00000204394	1325	1142.77	1.54382	0	0
218493_at	SNRNP25	ENSG00000161981	17858	1143.62	1.63535	0	0
218622_at	NUP37	ENSG00000075188	17987	1144.74	1.68214	0	0
212527_at	PPPDE2	ENSG00000100418	11912	1145.36	1.56374	0	0
209581_at	PLA2G16	ENSG00000176485	9071	1145.95	1.62405	0	0
221712_s_at	WDR74	ENSG00000133316	21072	1147.22	1.58689	0	0
212010_s_at	CDV3	ENSG00000091527	11397	1147.55	1.61105	0	0
218447_at	C16orf61	ENSG00000103121	17812	1148.45	1.65451	0	0
218875_s_at	FBXO5	ENSG00000112029	18239	1152.73	1.62834	0	0
201516_at	SRM	ENSG00000116649	1044	1154.32	1.59892	0	0
209421_at	MSH2	ENSG00000095002	8914	1156.72	1.71475	0	0
218817_at	SPCS3	ENSG00000129128	18181	1159.09	1.59008	0	0
212126_at	CBX5	ENSG00000094916	11512	1165.97	1.66324	0	0
219105_x_at	ORC6	ENSG00000091651	18469	1166.66	1.64433	0	0
211450_s_at	MSH6	ENSG00000116062	10859	1168.58	1.68331	0	0
218738_s_at	RNF138	ENSG00000134758	18102	1169.26	1.6922	0	0
203058_s_at	PAPSS2	ENSG00000198682	2587	1171.62	1.7009	0	0
201674_s_at	AKAP1	ENSG00000121057	1202	1176.89	1.57451	0	0
204805_s_at	H1FX	ENSG00000184897	4332	1176.93	1.64046	0	0
202690_s_at	SNRPD1	ENSG00000167088	2218	1181.23	1.66659	0	0
214426_x_at	CHAF1A	ENSG00000167670	13805	1182.91	1.64947	0	0
207618_s_at	BCS1L	ENSG00000074582	7139	1183.35	1.58513	0	0
209449_at	LSM2	ENSG00000204392	8942	1186.83	1.63978	0	0
216504_s_at	nil	nil	nil	15875	1187.52	1.60425	0	0
208962_s_at	FADS1	ENSG00000149485	8457	1189.18	1.66244	0	0
208788_at	ELOVL5	ENSG00000012660	8283	1189.41	1.62687	0	0
213344_s_at	HMBS	ENSG00000149397	12725	1189.41	1.64274	0	0
204928_s_at	SLC10A3	ENSG00000126903	4455	1189.84	1.61284	0	0
202201_at	BLVRB	ENSG00000090013	1729	1193.17	1.66775	0	0
204521_at	C12orf24	ENSG00000204856	4048	1193.22	1.55401	0	0
212330_at	TFDP1	ENSG00000198176	11715	1193.93	1.6599	0	0
218014_at	NUP85	ENSG00000125450	17379	1195.04	1.68238	0	0
201790_s_at	DHCR7	ENSG00000172893	1318	1201.79	1.62462	0	0
212048_s_at	YARS	ENSG00000134684	11434	1202.87	1.53602	0	0
213789_at	nil	nil	nil	13169	1206.27	1.71987	0	0
208152_s_at	DDX21	ENSG00000165732	7659	1208.68	1.61317	0	0
218772_x_at	TMEM38B	ENSG00000095209	18136	1209.61	1.61474	0	0
217786_at	PRMT5	ENSG00000100462	17151	1215.65	1.58579	0	0
209572_s_at	EED	ENSG00000074266	9062	1216.89	1.72955	0	0
209233_at	ENSG00000255896		8727	1217.7	1.60536	0	0
209514_s_at	RAB27A	ENSG00000069974	9007	1220.08	1.70102	0	0
201923_at	PRDX4	ENSG00000123131	1451	1220.86	1.64365	0	0
213379_at	COQ2	ENSG00000173085	12760	1221.7	1.64593	0	0
208885_at	LCP1	ENSG00000136167	8380	1225.2	1.58601	0	0
203439_s_at	STC2	ENSG00000113739	2966	1227.68	1.60059	0	0
218777_at	REEP4	ENSG00000168476	18141	1231.15	1.62744	0	0
217080_s_at	HOMER2	ENSG00000103942	16449	1233.83	1.57986	0	0
201761_at	MTHFD2	ENSG00000065911	1289	1237.66	1.55542	0	0
201802_at	SLC29A1	ENSG00000112759	1330	1237.75	1.65864	0	0
215222_x_at	MACF1	ENSG00000127603	14596	1241.1	1.6077	0	0
205792_at	WISP2	ENSG00000064205	5319	1241.41	1.36528	0	0
209257_s_at	SMC3	ENSG00000108055	8751	1243.2	1.72488	0	0
202060_at	CTR9	ENSG00000198730	1588	1243.83	1.62947	0	0
201770_at	SNRPA	ENSG00000077312	1298	1258.66	1.63841	0	0
221058_s_at	ENSG00000254788		20421	1261.48	1.62192	0	0
202043_s_at	SMS	ENSG00000102172	1571	1263.53	1.62981	0	0
201016_at	EIF1AX	ENSG00000173674	544	1263.79	1.66451	0	0
45633_at	GINS3	ENSG00000181938	22016	1265.51	1.67574	0	0
207590_s_at	CENPI	ENSG00000102384	7111	1267.04	1.68168	0	0
212157_at	SDC2	ENSG00000169439	11543	1268.68	1.52785	0	0
217821_s_at	WBP11	ENSG00000084463	17186	1269.47	1.65588	0	0
212371_at	PPPDE1	ENSG00000121644	11756	1269.77	1.65715	0	0
202906_s_at	NBN	ENSG00000104320	2435	1272.82	1.64422	0	0
219507_at	RSRC1	ENSG00000174891	18871	1275.61	1.70149	0	0
221815_at	ABHD2	ENSG00000140526	21175	1275.85	1.63422	0	0
202520_s_at	MLH1	ENSG00000076242	2048	1277.82	1.65577	0	0
203627_at	IGF1R	ENSG00000140443	3154	1278.71	1.49879	0	0
205286_at	TFAP2C	ENSG00000087510	4813	1279.37	1.58206	0	0
212094_at	PEG10	ENSG00000242265	11480	1281.25	1.39513	0	0
206463_s_at	DHRS2	ENSG00000100867	5989	1283.92	1.40883	0	0
207935_s_at	KRT13	ENSG00000171401	7451	1284.51	1.51204	0	0
204905_s_at	EEF1E1	ENSG00000124802	4432	1285.53	1.67656	0	0
208634_s_at	MACF1	ENSG00000127603	8131	1285.91	1.60059	0	0
201459_at	RUVBL2	ENSG00000183207	987	1291.29	1.61138	0	0
203409_at	DDB2	ENSG00000134574	2936	1294.21	1.66578	0	0
208744_x_at	HSPH1	ENSG00000120694	8239	1295.71	1.58876	0	0
220234_at	CA8	ENSG00000178538	19598	1296.51	1.5436	0	0
203564_at	FANCG	ENSG00000221829	3091	1296.77	1.68763	0	0
209321_s_at	ADCY3	ENSG00000138031	8814	1298.3	1.58601	0	0
201614_s_at	RUVBL1	ENSG00000175792	1142	1298.35	1.57494	0	0
208103_s_at	ANP32E	ENSG00000143401	7612	1298.58	1.59748	0	0
201589_at	SMC1A	ENSG00000072501	1117	1302.76	1.72824	0	0
203897_at	LYRM1	ENSG00000102897	3424	1310	1.58304	0	0
213134_x_at	BTG3	ENSG00000154640	12517	1313.4	1.61541	0	0
220085_at	HELLS	ENSG00000119969	19449	1313.59	1.66532	0	0
202330_s_at	UNG	ENSG00000076248	1858	1316.09	1.64501	0	0
203664_s_at	POLR2D	ENSG00000144231	3191	1317.04	1.67609	0	0
209191_at	TUBB6	ENSG00000176014	8685	1319.63	1.60949	0	0
205548_s_at	BTG3	ENSG00000154640	5075	1319.73	1.66578	0	0
202441_at	ERLIN1	ENSG00000107566	1969	1325.03	1.64558	0	0
219649_at	ALG6	ENSG00000088035	19013	1325.69	1.65187	0	0
219392_x_at	nil	nil	nil	18756	1326.07	1.61945	0	0
218888_s_at	NETO2	ENSG00000171208	18252	1328.68	1.66405	0	0
203489_at	SIVA1	ENSG00000184990	3016	1329.07	1.73087	0	0
202905_x_at	NBN	ENSG00000104320	2434	1330.71	1.64342	0	0
205759_s_at	SULT2B1	ENSG00000088002	5286	1331.28	1.65933	0	0
203436_at	RPP30	ENSG00000148688	2963	1331.6	1.6881	0	0
201420_s_at	WDR77	ENSG00000116455	948	1333.29	1.60603	0	0
202706_s_at	UMPS	ENSG00000114491	2234	1333.35	1.65783	0	0
201196_s_at	AMD1	ENSG00000123505	724	1334.36	1.67191	0	0
202384_s_at	TCOF1	ENSG00000070814	1912	1340.75	1.65473	0	0
218653_at	SLC25A15	ENSG00000102743	18017	1346.16	1.66474	0	0
204900_x_at	SAP30	ENSG00000164105	4427	1346.75	1.65176	0	0
203259_s_at	HDDC2	ENSG00000111906	2786	1348.98	1.64912	0	0
202183_s_at	KIF22	ENSG00000079616	1711	1351.3	1.69349	0	0
214633_at	SOX3	ENSG00000134595	14011	1351.49	1.55628	0	0
206710_s_at	EPB41L3	ENSG00000082397	6236	1351.64	1.41932	0	0
220029_at	ELOVL2	ENSG00000197977	19393	1353.95	1.511	0	0
222325_at	nil	nil	nil	21684	1355.22	1.67099	0	0
213951_s_at	PSMC3IP	ENSG00000131470	13330	1357.06	1.72608	0	0
209754_s_at	TMPO	ENSG00000120802	9242	1358.89	1.6614	0	0
205282_at	LRP8	ENSG00000157193	4809	1361.44	1.6747	0	0
217099_s_at	GEMIN4	ENSG00000179409	16467	1363.67	1.64319	0	0
211951_at	NOLC1	ENSG00000166197	11339	1364.36	1.64924	0	0
209835_x_at	CD44	ENSG00000026508	9321	1376.57	1.6513	0	0
210691_s_at	CACYBP	ENSG00000116161	10155	1377	1.68156	0	0
214440_at	NAT1	ENSG00000171428	13819	1379.22	1.73845	0	0
215165_x_at	UMPS	ENSG00000114491	14539	1380.68	1.70906	0	0
204405_x_at	DIMT1L	ENSG00000086189	3932	1394.87	1.60114	0	0
212411_at	IMP4	ENSG00000136718	11796	1396.37	1.60125	0	0
212792_at	DPY19L1	ENSG00000173852	12177	1405.12	1.68763	0	0
209567_at	ADHFE1	ENSG00000147576	9057	1405.39	1.61083	0	0
209155_s_at	NT5C2	ENSG00000076685	8649	1405.45	1.67006	0	0
41037_at	TEAD4	ENSG00000197905	21973	1413.07	1.68997	0	0
216026_s_at	POLE	ENSG00000177084	15398	1415.2	1.69361	0	0
212107_s_at	DHX9	ENSG00000135829	11493	1415.29	1.65542	0	0
207358_x_at	MACF1	ENSG00000127603	6881	1419.08	1.63218	0	0
203925_at	GCLM	ENSG00000023909	3452	1423.92	1.68331	0	0
204479_at	OSTF1	ENSG00000134996	4006	1426.84	1.61049	0	0
208305_at	PGR	ENSG00000082175	7809	1427.78	1.43535	0	0
218105_s_at	MRPL4	ENSG00000105364	17470	1428.86	1.58612	0	0
201798_s_at	MYOF	ENSG00000138119	1326	1432.45	1.53858	0	0
211115_x_at	SIP1	ENSG00000092208	10559	1432.47	1.66578	0	0
204094_s_at	TSC22D2	ENSG00000196428	3621	1435.3	1.6956	0	0
203545_at	ALG8	ENSG00000159063	3072	1435.76	1.69937	0	0
212250_at	MTDH	ENSG00000147649	11636	1438.73	1.62135	0	0
219363_s_at	MTERFD1	ENSG00000156469	18727	1441.25	1.63003	0	0
202393_s_at	KLF10	ENSG00000155090	1921	1441.67	1.55251	0	0
203302_at	DCK	ENSG00000156136	2829	1442.07	1.67516	0	0
219217_at	NARS2	ENSG00000137513	18581	1450.38	1.61407	0	0
202886_s_at	PPP2R1B	ENSG00000137713	2414	1450.78	1.65221	0	0
200607_s_at	RAD21	ENSG00000164754	135	1451.59	1.6529	0	0
211761_s_at	CACYBP	ENSG00000116161	11160	1453.41	1.70503	0	0
212418_at	ELF1	ENSG00000120690	11803	1453.78	1.64581	0	0
205287_s_at	TFAP2C	ENSG00000087510	4814	1453.93	1.57407	0	0
202427_s_at	BRP44	ENSG00000143158	1955	1456.87	1.74122	0	0
208910_s_at	C1QBP	ENSG00000108561	8405	1457.93	1.62417	0	0
213947_s_at	NUP210	ENSG00000132182	13326	1459.24	1.66152	0	0
205133_s_at	HSPE1	ENSG00000115541	4660	1460.49	1.66925	0	0
218404_at	SNX10	ENSG00000086300	17769	1461.18	1.74557	0	0
222250_s_at	INTS7	ENSG00000143493	21609	1463.35	1.68238	0	0
222216_s_at	MRPL17	ENSG00000158042	21576	1464.89	1.65336	0	0
204827_s_at	CCNF	ENSG00000162063	4354	1465.36	1.70858	0	0
204472_at	GEM	ENSG00000164949	3999	1470.03	1.5645	0	0
213646_x_at	TUBA1A	ENSG00000167552	13026	1471.05	1.65462	0	0
209026_x_at	TUBB	ENSG00000196230	8520	1472.89	1.64752	0	0
217106_x_at	DIMT1L	ENSG00000086189	16474	1473.99	1.62789	0	0
221020_s_at	SLC25A32	ENSG00000164933	20384	1480.38	1.68518	0	0
204497_at	ADCY9	ENSG00000162104	4024	1481.56	1.71119	0	0
209258_s_at	SMC3	ENSG00000108055	8752	1482.85	1.73267	0	0
201714_at	TUBG1	ENSG00000131462	1242	1484.66	1.71356	0	0
201457_x_at	BUB3	ENSG00000154473	985	1489.11	1.67249	0	0
218984_at	PUS7	ENSG00000091127	18348	1489.46	1.63989	0	0
219155_at	PITPNC1	ENSG00000154217	18519	1489.53	1.68284	0	0
200610_s_at	SNORA75	ENSG00000206885	138	1489.58	1.64581	0	0
218564_at	RFWD3	ENSG00000168411	17929	1492.92	1.65542	0	0
202200_s_at	SRPK1	ENSG00000096063	1728	1493.62	1.6341	0	0
219419_at	RBFA	ENSG00000101546	18783	1495.71	1.69619	0	0
201019_s_at	EIF1AX	ENSG00000173674	547	1496.43	1.6929	0	0
201153_s_at	MBNL1	ENSG00000152601	681	1500.16	1.63819	0	0
201036_s_at	HADH	ENSG00000138796	564	1506.79	1.70669	0	0
214938_x_at	HMGB1P5	ENSG00000132967	14313	1508.59	1.66994	0	0
218497_s_at	RNASEH1	ENSG00000171865	17862	1511.1	1.64787	0	0
202883_s_at	PPP2R1B	ENSG00000137713	2411	1524.29	1.68611	0	0
214095_at	SHMT2	ENSG00000182199	13474	1524.95	1.6181	0	0
210756_s_at	NOTCH2	ENSG00000134250	10217	1525.23	1.63603	0	0
217822_at	WBP11	ENSG00000084463	17187	1530.15	1.66532	0	0
206632_s_at	APOBEC3B	ENSG00000179750	6158	1530.34	1.7262	0	0
217988_at	CCNB1IP1	ENSG00000100814	17353	1535.59	1.57997	0	0
214214_s_at	C1QBP	ENSG00000108561	13593	1535.63	1.67493	0	0
203359_s_at	MYCBP	ENSG00000214114	2886	1536.22	1.68564	0	0
218866_s_at	POLR3K	ENSG00000161980	18230	1537.6	1.70362	0	0
203752_s_at	JUND	ENSG00000130522	3279	1540.28	1.64901	0	0
219825_at	CYP26B1	ENSG00000003137	19189	1545.84	1.60882	0	0
210792_x_at	SIVA1	ENSG00000184990	10252	1547.77	1.71475	0	0
201277_s_at	HNRNPAB	ENSG00000197451	805	1548.19	1.6614	0	0
204560_at	FKBP5	ENSG00000096060	4087	1553.05	1.6227	0	0
218886_at	PAK1IP1	ENSG00000111845	18250	1553.22	1.7061	0	0
214794_at	PA2G4	ENSG00000170515	14170	1555.6	1.68646	0	0
212473_s_at	MICAL2	ENSG00000133816	11858	1556.05	1.59019	0	0
218757_s_at	UPF3B	ENSG00000125351	18121	1556.87	1.70055	0	0
211072_x_at	TUBA1B	ENSG00000123416	10516	1558.43	1.67714	0	0
218397_at	FANCL	ENSG00000115392	17762	1559.56	1.83375	0	0
219420_s_at	C1orf163	ENSG00000162377	18784	1563.8	1.65073	0	0
201090_x_at	TUBA1A	ENSG00000167552	618	1565.72	1.68623	0	0
217879_at	CDC27	ENSG00000004897	17244	1566.94	1.66659	0	0
211337_s_at	TUBGCP4	ENSG00000137822	10755	1568.14	1.67516	0	0
208711_s_at	CCND1	ENSG00000110092	8206	1568.9	1.65221	0	0
202396_at	TCERG1	ENSG00000113649	1924	1572.3	1.73219	0	0
202179_at	BLMH	ENSG00000108578	1707	1572.99	1.67702	0	0
211714_x_at	TUBB	ENSG00000196230	11115	1579.43	1.67307	0	0
201989_s_at	CREBL2	ENSG00000111269	1517	1580.46	1.73748	0	0
212145_at	MRPS27	ENSG00000113048	11531	1580.62	1.63853	0	0
202446_s_at	PLSCR1	ENSG00000188313	1974	1580.65	1.71892	0	0
219162_s_at	MRPL11	ENSG00000174547	18526	1580.72	1.66163	0	0
209988_s_at	ASCL1	ENSG00000139352	9474	1583.89	1.40669	0	0
202444_s_at	ERLIN1	ENSG00000107566	1972	1585.16	1.69843	0	0
205061_s_at	EXOSC9	ENSG00000123737	4588	1585.48	1.74569	0	0
212577_at	SMCHD1	ENSG00000101596	11962	1585.57	1.71487	0	0
211747_s_at	LSM5	ENSG00000106355	11147	1588.26	1.72405	0	0
200730_s_at	PTP4A1	ENSG00000112245	258	1591.01	1.62631	0	0
203612_at	BYSL	ENSG00000112578	3139	1593.68	1.63478	0	0
204173_at	MYL6B	ENSG00000196465	3700	1600.03	1.65233	0	0
204082_at	PBX3	ENSG00000167081	3609	1600.52	1.83325	0	0
218295_s_at	ENSG00000219682		17660	1602.12	1.71	0	0
211864_s_at	MYOF	ENSG00000138119	11253	1602.96	1.56634	0	0
203343_at	UGDH	ENSG00000109814	2870	1605.79	1.64137	0	0
211058_x_at	TUBA1A	ENSG00000167552	10502	1608.7	1.69502	0	0
214661_s_at	NOP14	ENSG00000087269	14037	1609.25	1.62428	0	0
219203_at	FAM158A	ENSG00000100908	18567	1612.9	1.65944	0	0
202741_at	PRKACB	ENSG00000142875	2269	1613.07	1.73039	0	0
218358_at	CRELD2	ENSG00000184164	17723	1614.9	1.7138	0	0
211719_x_at	FN1	ENSG00000115414	11120	1614.91	1.57735	0	0
203814_s_at	NQO2	ENSG00000124588	3341	1615.05	1.68962	0	0
208633_s_at	MACF1	ENSG00000127603	8130	1615.07	1.65726	0	0
203957_at	ENSG00000234764		3484	1617.24	1.62958	0	0
212460_at	C14orf147	ENSG00000165389	11845	1618.44	1.74957	0	0
202737_s_at	LSM4	ENSG00000130520	2265	1623.91	1.65302	0	0
218096_at	AGPAT5	ENSG00000155189	17461	1624.53	1.67157	0	0
208963_x_at	FADS1	ENSG00000149485	8458	1625.32	1.73977	0	0
203138_at	HAT1	ENSG00000128708	2666	1625.65	1.86116	0	0
212801_at	CIT	ENSG00000122966	12186	1627.29	1.67412	0	0
211569_s_at	HADH	ENSG00000138796	10974	1628.58	1.69161	0	0
218104_at	TEX10	ENSG00000136891	17469	1632.14	1.64456	0	0
213417_at	TBX2	ENSG00000121068	12798	1632.62	1.68518	0	0
221856_s_at	FAM63A	ENSG00000143409	21216	1632.65	1.58722	0	0
209520_s_at	NCBP1	ENSG00000136937	9013	1633.07	1.6915	0	0
206055_s_at	SNRPA1	ENSG00000131876	5581	1634.35	1.70326	0	0
218593_at	RBM28	ENSG00000106344	17958	1635.08	1.65451	0	0
204565_at	ACOT13	ENSG00000112304	4092	1637.84	1.64194	0	0
203062_s_at	MDC1	ENSG00000137337	2591	1639.3	1.72381	0	0
204744_s_at	IARS	ENSG00000196305	4271	1644.4	1.63966	0.0001	0
221844_x_at	SPCS3	ENSG00000129128	21204	1647.83	1.69056	0.0001	0
202088_at	SLC39A6	ENSG00000141424	1616	1649.17	1.70764	0.0001	0
211686_s_at	MAK16	ENSG00000198042	11087	1649.23	1.65393	0.0001	0
219798_s_at	MEPCE	ENSG00000146834	19162	1649.96	1.71975	0.0001	0
218670_at	PUS1	ENSG00000177192	18034	1653.87	1.656	0.0001	0
203137_at	WTAP	ENSG00000146457	2665	1655.78	1.66867	0.0001	0
218156_s_at	TSR1	ENSG00000167721	17521	1657.65	1.66221	0.0001	0
220306_at	FAM46C	ENSG00000183508	19670	1660.17	1.67145	0.0001	0
219510_at	POLQ	ENSG00000051341	18874	1662.77	1.7119	0.0001	0
212803_at	NAB2	ENSG00000166886	12188	1664.9	1.62541	0.0001	0
207856_s_at	SMPD4	ENSG00000136699	7375	1667.69	1.6922	0.0001	0
220773_s_at	GPHN	ENSG00000171723	20137	1668.24	1.72871	0.0001	0
217202_s_at	SBF2	ENSG00000133812	16569	1671.31	1.63864	0.0001	0
218001_at	MRPS2	ENSG00000122140	17366	1671.95	1.63603	0.0001	0
217496_s_at	IDE	ENSG00000119912	16861	1673.58	1.64661	0.0001	0
201756_at	RPA2	ENSG00000117748	1284	1677.13	1.74352	0.0001	0
206003_at	CEP135	ENSG00000174799	5530	1679.69	1.65462	0.0001	0
202911_at	MSH6	ENSG00000116062	2440	1679.92	1.73628	0.0001	0
213302_at	PFAS	ENSG00000178921	12683	1681.57	1.62518	0.0001	0
213262_at	SACS	ENSG00000151835	12643	1690.96	1.674	0.0001	0
210026_s_at	CARD10	ENSG00000100065	9511	1691.3	1.79005	0.0001	0
204976_s_at	AMMECR1	ENSG00000101935	4503	1692.2	1.64855	0.0001	0
211040_x_at	GTSE1	ENSG00000075218	10485	1693.02	1.73472	0.0001	0
204460_s_at	RAD1	ENSG00000113456	3987	1693.7	1.73484	0.0001	0
209445_x_at	C7orf44	ENSG00000106603	8938	1699.54	1.70586	0.0001	0
200889_s_at	SSR1	ENSG00000124783	417	1701.1	1.725	0.0001	0
212110_at	SLC39A14	ENSG00000104635	11496	1701.75	1.66255	0.0001	0
208002_s_at	ACOT7	ENSG00000097021	7511	1707.03	1.64387	0.0001	0
214662_at	WDR43	ENSG00000163811	14038	1708.94	1.67099	0.0001	0
212195_at	IL6ST	ENSG00000134352	11581	1709.28	1.83045	0.0001	0
203492_x_at	CEP57	ENSG00000166037	3019	1709.67	1.6874	0.0001	0
34260_at	TELO2	ENSG00000100726	21805	1712.96	1.70823	0.0001	0
201580_s_at	TMX4	ENSG00000125827	1108	1713.8	1.69796	0.0001	0
214096_s_at	SHMT2	ENSG00000182199	13475	1714.14	1.63014	0.0001	0
202736_s_at	LSM4	ENSG00000130520	2264	1714.24	1.66567	0.0001	0
211812_s_at	B3GALNT1	ENSG00000169255	11208	1717.09	1.71844	0.0001	0
220083_x_at	UCHL5	ENSG00000116750	19447	1718.81	1.67958	0.0001	0
203972_s_at	PEX3	ENSG00000034693	3499	1720.56	1.73484	0.0001	0
204490_s_at	CD44	ENSG00000026508	4017	1721.63	1.61765	0.0001	0
202697_at	NUDT21	ENSG00000167005	2225	1723.77	1.70716	0.0001	0
206739_at	ENSG00000172789		6265	1726.12	1.58733	0.0001	0
210087_s_at	MPZL1	ENSG00000197965	9571	1728.53	1.67423	0.0001	0
219990_at	E2F8	ENSG00000129173	19354	1728.7	1.69878	0.0001	0
209527_at	EXOSC2	ENSG00000130713	9020	1729.73	1.72764	0.0001	0
203044_at	CHSY1	ENSG00000131873	2573	1730.37	1.66613	0.0001	0
202016_at	MEST	ENSG00000106484	1544	1733.15	1.65933	0.0001	0
202907_s_at	NBN	ENSG00000104320	2436	1733.42	1.69525	0.0001	0
212290_at	SLC7A1	ENSG00000139514	11676	1738.12	1.61004	0.0001	0
217761_at	ADI1	ENSG00000182551	17126	1739.47	1.77436	0.0001	0
219320_at	MYO19	ENSG00000141140	18684	1741.17	1.68436	0.0001	0
209836_x_at	BOLA2B	ENSG00000169627	9322	1741.47	1.66405	0.0001	0
210574_s_at	NUDC	ENSG00000090273	10041	1745.63	1.68529	0.0001	0
221675_s_at	CHPT1	ENSG00000111666	21036	1746.62	1.68798	0.0001	0
218594_at	HEATR1	ENSG00000119285	17959	1747.68	1.62473	0.0001	0
212551_at	CAP2	ENSG00000112186	11936	1747.69	1.71642	0.0001	0
218982_s_at	MRPS17	ENSG00000239789	18346	1747.9	1.68389	0.0001	0
200987_x_at	PSME3	ENSG00000131467	515	1748.66	1.58414	0.0001	0
211955_at	IPO5	ENSG00000065150	11343	1750.76	1.68331	0.0001	0
221841_s_at	KLF4	ENSG00000136826	21201	1752.3	1.66728	0.0001	0
210230_at	nil	nil	nil	9711	1752.8	1.71297	0.0001	0
210053_at	TAF5	ENSG00000148835	9538	1752.81	1.7009	0.0001	0
201197_at	AMD1	ENSG00000123505	725	1758.09	1.70775	0.0001	0
218248_at	FAM111A	ENSG00000166801	17613	1760.91	1.76333	0.0001	0
208149_x_at	DDX11	ENSG00000013573	7657	1761.03	1.71202	0.0001	0
210191_s_at	PHTF1	ENSG00000116793	9675	1761.58	1.73821	0.0001	0
221727_at	SUB1	ENSG00000113387	21087	1764.29	1.7659	0.0001	0
219006_at	NDUFAF4	ENSG00000123545	18370	1771.7	1.6513	0.0001	0
200806_s_at	HSPD1	ENSG00000144381	334	1772.94	1.67006	0.0001	0
209052_s_at	WHSC1	ENSG00000109685	8546	1774.51	1.68635	0.0001	0
206976_s_at	HSPH1	ENSG00000120694	6502	1774.81	1.66786	0.0001	0
200616_s_at	MLEC	ENSG00000110917	144	1775.41	1.72357	0.0001	0
218300_at	C16orf53	ENSG00000185928	17665	1776.04	1.71463	0.0001	0
208972_s_at	ATP5G1	ENSG00000159199	8467	1784.49	1.69349	0.0001	0
217885_at	IPO9	ENSG00000198700	17250	1784.7	1.71773	0.0001	0
212973_at	RPIA	ENSG00000153574	12356	1786.3	1.65416	0.0001	0
218953_s_at	PCYOX1L	ENSG00000145882	18317	1786.83	1.69855	0.0001	0
201035_s_at	HADH	ENSG00000138796	563	1788.73	1.72979	0.0001	0
203360_s_at	GJA9	ENSG00000131233	2887	1788.78	1.73099	0.0001	0
216442_x_at	FN1	ENSG00000115414	15813	1800.14	1.59306	0.0001	0
209320_at	ADCY3	ENSG00000138031	8813	1800.26	1.66036	0.0001	0
201173_x_at	NUDC	ENSG00000090273	701	1800.8	1.67307	0.0001	0
202715_at	CAD	ENSG00000084774	2243	1804.46	1.68401	0.0001	0
216687_x_at	nil	nil	nil	16057	1805.33	1.6416	0.0001	0
218959_at	HOXC10	ENSG00000180818	18323	1809.37	1.61116	0.0001	0
206052_s_at	SLBP	ENSG00000163950	5578	1810.11	1.88204	0.0001	0
202053_s_at	ALDH3A2	ENSG00000072210	1581	1813.34	1.68471	0.0001	0
221258_s_at	KIF18A	ENSG00000121621	20621	1813.9	1.74026	0.0001	0
202733_at	P4HA2	ENSG00000072682	2261	1814.9	1.66775	0.0001	0
209316_s_at	HBS1L	ENSG00000112339	8810	1815.68	1.69537	0.0001	0
210216_x_at	RAD1	ENSG00000113456	9698	1815.97	1.77535	0.0001	0
87100_at	ABHD2	ENSG00000140526	22201	1818.54	1.59483	0.0001	0
202761_s_at	SYNE2	ENSG00000054654	2289	1819.13	1.67122	0.0001	0
201528_at	RPA1	ENSG00000132383	1056	1820.43	1.79589	0.0001	0
217895_at	PTCD3	ENSG00000132300	17260	1821.45	1.65669	0.0001	0
208627_s_at	YBX1	ENSG00000065978	8124	1821.49	1.66324	0.0001	0
201487_at	CTSC	ENSG00000109861	1015	1824.96	1.7225	0.0001	0
203960_s_at	HSPB11	ENSG00000081870	3487	1825.85	1.82349	0.0001	0
202850_at	ABCD3	ENSG00000117528	2378	1826.45	1.81001	0.0001	0
212320_at	TUBB	ENSG00000196230	11705	1826.89	1.72656	0.0001	0
202693_s_at	STK17A	ENSG00000164543	2221	1828.26	1.72477	0.0001	0
207628_s_at	WBSCR22	ENSG00000071462	7149	1829.53	1.67377	0.0001	0
213253_at	SMC2	ENSG00000136824	12635	1830.81	1.72094	0.0001	0
204780_s_at	FAS	ENSG00000026103	4307	1831.97	1.69572	0.0001	0
201725_at	CDC123	ENSG00000151465	1253	1838.87	1.68401	0.0001	0
218461_at	GPN3	ENSG00000111231	17826	1840.51	1.73351	0.0001	0
221559_s_at	MIS12	ENSG00000167842	20922	1840.78	1.72524	0.0001	0
204687_at	PARM1	ENSG00000169116	4214	1842.1	1.64787	0.0001	0
201152_s_at	MBNL1	ENSG00000152601	680	1847.52	1.65898	0.0002	0
200608_s_at	RAD21	ENSG00000164754	136	1849.88	1.78745	0.0002	0
201338_x_at	GTF3A	ENSG00000122034	866	1851.75	1.70196	0.0002	0
214427_at	NOP2	ENSG00000111641	13806	1853.29	1.64148	0.0002	0
200680_x_at	HMGB1P5	ENSG00000132967	208	1857.34	1.72871	0.0002	0
203806_s_at	FANCA	ENSG00000187741	3333	1858.78	1.70941	0.0002	0
202848_s_at	GRK6	ENSG00000198055	2376	1860.28	1.69114	0.0002	0
202199_s_at	SRPK1	ENSG00000096063	1727	1861.25	1.65107	0.0002	0
217815_at	SUPT16H	ENSG00000092201	17180	1864.12	1.7035	0.0002	0
212316_at	NUP210	ENSG00000132182	11701	1864.69	1.72632	0.0002	0
203176_s_at	TFAM	ENSG00000108064	2704	1865.38	1.69197	0.0002	0
201361_at	TMEM109	ENSG00000110108	889	1869.76	1.71582	0.0002	0
219260_s_at	C17orf81	ENSG00000170291	18624	1869.86	1.71808	0.0002	0
208821_at	SNRPB	ENSG00000125835	8316	1871.64	1.72345	0.0002	0
219763_at	MIR601	ENSG00000207991	19127	1874.4	1.66163	0.0002	0
201039_s_at	RAD23A	ENSG00000179262	567	1875.2	1.6481	0.0002	0
205822_s_at	HMGCS1	ENSG00000112972	5349	1876.79	1.62507	0.0002	0
203765_at	GCA	ENSG00000115271	3292	1877.13	1.64752	0.0002	0
208676_s_at	PA2G4	ENSG00000170515	8172	1878.8	1.71273	0.0002	0
212825_at	PAXIP1	ENSG00000157212	12210	1878.97	1.74376	0.0002	0
218161_s_at	CLN6	ENSG00000128973	17526	1887.29	1.71048	0.0002	0
204728_s_at	WDHD1	ENSG00000198554	4255	1889.54	1.71309	0.0002	0
211711_s_at	PTEN	ENSG00000171862	11112	1890.72	1.73712	0.0002	0
218575_at	ANAPC1	ENSG00000153107	17940	1891.25	1.66775	0.0002	0
209094_at	DDAH1	ENSG00000153904	8588	1894.48	1.78163	0.0002	0
218140_x_at	SRPRB	ENSG00000144867	17505	1894.62	1.74122	0.0002	0
202078_at	COPS3	ENSG00000141030	1606	1897.45	1.77412	0.0002	0
218705_s_at	SNX24	ENSG00000064652	18069	1905.08	1.62777	0.0002	0
209890_at	TSPAN5	ENSG00000168785	9376	1910.62	1.73941	0.0002	0
222140_s_at	GPR89B	ENSG00000188092	21500	1910.63	1.73652	0.0002	0
219147_s_at	C9orf95	ENSG00000106733	18511	1911.53	1.65141	0.0002	0
208511_at	PTTG3P	ENSG00000213005	8009	1912.91	1.73207	0.0002	0
212639_x_at	TUBA1C	ENSG00000167553	12024	1913.21	1.70291	0.0002	0
202943_s_at	NAGA	ENSG00000198951	2472	1923.09	1.71939	0.0002	0
201491_at	AHSA1	ENSG00000100591	1019	1923.55	1.69173	0.0002	0
201924_at	AFF1	ENSG00000172493	1452	1928.04	1.78176	0.0002	0
203328_x_at	IDE	ENSG00000119912	2855	1929.15	1.70657	0.0002	0
211953_s_at	IPO5	ENSG00000065150	11341	1930.03	1.69384	0.0002	0
204203_at	CEBPG	ENSG00000153879	3730	1930.95	1.63037	0.0002	0
203832_at	SNRPF	ENSG00000139343	3359	1932.83	1.72118	0.0002	0
200658_s_at	PHB	ENSG00000167085	186	1933.98	1.67215	0.0002	0
201579_at	FAT1	ENSG00000083857	1107	1936.83	1.73857	0.0002	0
209259_s_at	SMC3	ENSG00000108055	8753	1937.34	1.74315	0.0002	0
207332_s_at	TFRC	ENSG00000072274	6856	1938.8	1.76052	0.0002	0
208368_s_at	BRCA2	ENSG00000139618	7869	1939.62	1.73135	0.0002	0
215543_s_at	LARGE	ENSG00000133424	14916	1942.38	1.63297	0.0002	0
217792_at	SNX5	ENSG00000089006	17157	1945.19	1.67725	0.0003	0
211935_at	ARL6IP1	ENSG00000170540	11323	1948.22	1.72178	0.0003	0
200890_s_at	SSR1	ENSG00000124783	418	1949.04	1.72047	0.0003	0
219933_at	GLRX2	ENSG00000023572	19297	1949.72	1.75735	0.0003	0
201470_at	GSTO1	ENSG00000148834	998	1950.18	1.71785	0.0003	0
214141_x_at	SRSF7	ENSG00000115875	13520	1952.26	1.72764	0.0003	0
200650_s_at	LDHA	ENSG00000134333	178	1952.82	1.75747	0.0003	0
211713_x_at	KIAA0101	ENSG00000166803	11114	1954.16	1.77006	0.0003	0
209476_at	TMX1	ENSG00000139921	8969	1955.57	1.75224	0.0003	0
202195_s_at	TMED5	ENSG00000117500	1723	1959.98	1.65715	0.0003	0
213562_s_at	SQLE	ENSG00000104549	12943	1963.36	1.77375	0.0003	0
205083_at	AOX1	ENSG00000138356	4610	1966.81	1.80976	0.0003	0
219987_at	ENSG00000226887		19351	1967.16	1.67632	0.0003	0
212014_x_at	CD44	ENSG00000026508	11400	1967.82	1.67029	0.0003	0
214326_x_at	JUND	ENSG00000130522	13705	1969.14	1.79739	0.0003	0
219007_at	NUP43	ENSG00000120253	18371	1969.96	1.75066	0.0003	0
206173_x_at	GABPB1	ENSG00000104064	5699	1972.53	1.69619	0.0003	0
204698_at	ISG20	ENSG00000172183	4225	1972.98	1.51393	0.0003	0
201091_s_at	CBX3	ENSG00000122565	619	1977.13	1.72321	0.0003	0
203929_s_at	MAPT	ENSG00000186868	3456	1978.37	1.66359	0.0003	0
201540_at	FHL1	ENSG00000022267	1068	1979.58	1.67795	0.0003	0
212738_at	ARHGAP19	ENSG00000213390	12123	1980.55	1.78931	0.0003	0
219060_at	WDYHV1	ENSG00000156795	18424	1985.46	1.7286	0.0003	0
215091_s_at	GTF3A	ENSG00000122034	14465	1987.5	1.73183	0.0003	0
201742_x_at	SRSF1	ENSG00000136450	1270	1993.36	1.71725	0.0003	0
206788_s_at	CBFB	ENSG00000067955	6314	1993.59	1.76113	0.0003	0
205055_at	ITGAE	ENSG00000083457	4582	1993.68	1.72656	0.0003	0
209853_s_at	PSME3	ENSG00000131467	9339	1997.49	1.64604	0.0003	0
205961_s_at	PSIP1	ENSG00000164985	5488	1998.6	1.74388	0.0003	0
217878_s_at	CDC27	ENSG00000004897	17243	2000.51	1.71927	0.0004	0
202194_at	TMED5	ENSG00000117500	1722	2002.63	1.70728	0.0004	0
201988_s_at	CREBL2	ENSG00000111269	1516	2003.29	1.77289	0.0004	0
215416_s_at	STOML2	ENSG00000165283	14790	2003.54	1.69843	0.0004	0
209139_s_at	PRKRA	ENSG00000180228	8633	2004	1.67725	0.0004	0
217881_s_at	CDC27	ENSG00000004897	17246	2010.22	1.70279	0.0004	0
200687_s_at	SF3B3	ENSG00000189091	215	2011.13	1.70799	0.0004	0
201323_at	EBNA1BP2	ENSG00000117395	851	2016.32	1.67099	0.0004	0
219030_at	TPRKB	ENSG00000144034	18394	2016.92	1.70409	0.0004	0
218558_s_at	MRPL39	ENSG00000154719	17923	2019.54	1.71285	0.0004	0
201120_s_at	PGRMC1	ENSG00000101856	648	2019.87	1.73881	0.0004	0
218356_at	FTSJ2	ENSG00000122687	17721	2025.4	1.75273	0.0004	0
213175_s_at	SNRPB	ENSG00000125835	12557	2025.5	1.71927	0.0004	0
204256_at	ELOVL6	ENSG00000170522	3783	2028.27	1.77473	0.0004	0
215218_s_at	WDR62	ENSG00000075702	14592	2032.74	1.72465	0.0004	0
218932_at	ZNHIT6	ENSG00000117174	18296	2033.34	1.73051	0.0004	0
215903_s_at	MAST2	ENSG00000086015	15276	2035.44	1.72047	0.0004	0
203712_at	KIAA0020	ENSG00000080608	3239	2036.75	1.6895	0.0004	0
218590_at	C10orf2	ENSG00000107815	17955	2045.33	1.62383	0.0004	0
200750_s_at	RAN	ENSG00000132341	278	2046.27	1.71796	0.0004	0
205591_at	OLFM1	ENSG00000130558	5118	2051.39	1.71665	0.0004	0
215285_s_at	PHTF1	ENSG00000116793	14659	2052.11	1.77756	0.0004	0
208696_at	CCT5	ENSG00000150753	8191	2054.23	1.72536	0.0004	0
209132_s_at	COMMD4	ENSG00000140365	8626	2056.11	1.72393	0.0004	0
220108_at	GNA14	ENSG00000156049	19472	2062.76	1.64901	0.0005	0
215905_s_at	SNRNP40	ENSG00000060688	15278	2065.34	1.76284	0.0005	0
205842_s_at	JAK2	ENSG00000096968	5369	2067.29	1.53688	0.0005	0
219212_at	HSPA14	ENSG00000187522	18576	2067.79	1.83185	0.0005	0
219911_s_at	SLCO4A1	ENSG00000101187	19275	2069.21	1.74678	0.0005	0
201000_at	AARS	ENSG00000090861	528	2073.61	1.63558	0.0005	0
201529_s_at	RPA1	ENSG00000132383	1057	2074.45	1.81945	0.0005	0
218027_at	MRPL15	ENSG00000137547	17392	2081.37	1.70397	0.0005	0
205085_at	ORC1	ENSG00000085840	4612	2085.83	1.70551	0.0005	0
200841_s_at	EPRS	ENSG00000136628	369	2086.6	1.67981	0.0005	0
205413_at	MPPED2	ENSG00000066382	4940	2087.12	1.52372	0.0005	0
217845_x_at	HIGD1A	ENSG00000181061	17210	2088.96	1.80588	0.0005	0
204317_at	TRMU	ENSG00000100416	3844	2089.67	1.79564	0.0005	0
203064_s_at	FOXK2	ENSG00000141568	2593	2094.21	1.66994	0.0005	0
208977_x_at	TUBB2C	ENSG00000188229	8471	2094.54	1.70645	0.0005	0
202293_at	STAG1	ENSG00000118007	1821	2097.1	1.81039	0.0005	0
218459_at	TOR3A	ENSG00000186283	17824	2101.61	1.75966	0.0005	0
219215_s_at	SLC39A4	ENSG00000147804	18579	2104.09	1.69302	0.0005	0
208967_s_at	AK2	ENSG00000004455	8462	2105.58	1.70385	0.0006	0
201275_at	FDPS	ENSG00000160752	803	2108.03	1.78448	0.0006	0
204949_at	ICAM3	ENSG00000076662	4476	2108.19	1.75479	0.0006	0
213726_x_at	TUBB2C	ENSG00000188229	13106	2108.99	1.73015	0.0006	0
208846_s_at	VDAC3	ENSG00000078668	8341	2109.27	1.79303	0.0006	0
210588_x_at	HNRNPH3	ENSG00000096746	10055	2109.61	1.73195	0.0006	0
204172_at	CPOX	ENSG00000080819	3699	2114.83	1.74497	0.0006	0
202466_at	PAPD7	ENSG00000112941	1994	2121.45	1.71749	0.0006	0
219347_at	NUDT15	ENSG00000136159	18711	2122.13	1.78608	0.0006	0
216228_s_at	WDHD1	ENSG00000198554	15600	2122.23	1.69666	0.0006	0
221676_s_at	CORO1C	ENSG00000110880	21037	2126.37	1.68623	0.0006	0
221194_s_at	RNFT1	ENSG00000189050	20557	2127.17	1.7417	0.0006	0
39966_at	CSPG5	ENSG00000114646	21945	2130.38	1.79763	0.0006	0
205423_at	AP1B1	ENSG00000100280	4950	2130.67	1.6895	0.0006	0
203119_at	CCDC86	ENSG00000110104	2648	2130.82	1.70303	0.0006	0
205088_at	MAMLD1	ENSG00000013619	4615	2130.93	1.6433	0.0006	0
211080_s_at	NEK2	ENSG00000117650	10524	2132.68	1.76945	0.0006	0
221896_s_at	HIGD1A	ENSG00000181061	21256	2139.33	1.78509	0.0006	0
209725_at	UTP20	ENSG00000120800	9213	2140.28	1.67145	0.0006	0
208975_s_at	KPNB1	ENSG00000108424	8470	2140.99	1.79328	0.0006	0
218427_at	SDCCAG3	ENSG00000165689	17792	2143.46	1.70894	0.0006	0
209265_s_at	METTL3	ENSG00000165819	8759	2143.62	1.77301	0.0006	0
222011_s_at	TCP1	ENSG00000120438	21371	2147.45	1.79602	0.0006	0
206745_at	HOXC11	ENSG00000123388	6271	2149.05	1.69608	0.0006	0
201121_s_at	PGRMC1	ENSG00000101856	649	2152.34	1.80088	0.0007	0
221090_s_at	OGFOD1	ENSG00000087263	20453	2152.8	1.67958	0.0007	0
201331_s_at	STAT6	ENSG00000166888	859	2153.51	1.68343	0.0007	0
218024_at	BRP44L	ENSG00000060762	17389	2153.94	1.85729	0.0007	0
218976_at	DNAJC12	ENSG00000108176	18340	2157.7	1.83936	0.0007	0
219275_at	PDCD5	ENSG00000105185	18639	2159.15	1.70244	0.0007	0
209173_at	AGR2	ENSG00000106541	8667	2159.66	2.12005	0.0007	0
202754_at	R3HDM1	ENSG00000048991	2282	2159.94	1.74243	0.0007	0
217972_at	CHCHD3	ENSG00000106554	17337	2162.47	1.75018	0.0007	0
221923_s_at	NPM1	ENSG00000181163	21283	2163.19	1.72178	0.0007	0
216977_x_at	SNRPA1	ENSG00000131876	16347	2166.15	1.73424	0.0007	0
221059_s_at	COTL1	ENSG00000103187	20422	2166.22	1.71048	0.0007	0
213449_at	POP1	ENSG00000104356	12830	2168.64	1.67853	0.0007	0
218491_s_at	THYN1	ENSG00000151500	17856	2169.31	1.807	0.0007	0
202847_at	PCK2	ENSG00000100889	2375	2172.43	1.58733	0.0007	0
208754_s_at	NAP1L1	ENSG00000187109	8249	2173.04	1.85125	0.0007	0
209121_x_at	NR2F2	ENSG00000185551	8615	2179.95	1.81303	0.0007	0
215343_at	CCDC88C	ENSG00000015133	14717	2182.21	1.67516	0.0007	0
204286_s_at	PMAIP1	ENSG00000141682	3813	2184.18	1.60759	0.0007	0
208658_at	PDIA4	ENSG00000155660	8155	2186.1	1.73965	0.0007	0
201625_s_at	INSIG1	ENSG00000186480	1153	2186.89	1.77584	0.0007	0
201267_s_at	PSMC3	ENSG00000165916	795	2187.27	1.74146	0.0007	0
214431_at	GMPS	ENSG00000163655	13810	2188.15	1.75552	0.0007	0
218408_at	TIMM10	ENSG00000134809	17773	2190.1	1.70409	0.0007	0
212246_at	MCFD2	ENSG00000180398	11632	2190.61	1.71368	0.0007	0
216450_x_at	nil	nil	nil	15821	2191.85	1.68506	0.0007	0
205135_s_at	NUFIP1	ENSG00000083635	4662	2195.75	1.73243	0.0007	0
208916_at	SLC1A5	ENSG00000105281	8411	2196.48	1.7503	0.0007	0
205741_s_at	DTNA	ENSG00000134769	5268	2203.02	1.7681	0.0008	0
204224_s_at	GCH1	ENSG00000131979	3751	2204.1	1.78274	0.0008	0
212832_s_at	CKAP5	ENSG00000175216	12217	2204.69	1.72226	0.0008	0
215691_x_at	HSPB11	ENSG00000081870	15064	2206.11	1.88126	0.0008	0
201327_s_at	CCT6A	ENSG00000146731	855	2206.12	1.73195	0.0008	0
218774_at	DCPS	ENSG00000110063	18138	2215.48	1.72836	0.0008	0
217833_at	SYNCRIP	ENSG00000135316	17198	2216.55	1.74751	0.0008	0
205309_at	SMPDL3B	ENSG00000130768	4836	2217.96	1.67168	0.0008	0
219088_s_at	ZNF576	ENSG00000124444	18452	2218.22	1.77719	0.0008	0
33304_at	ISG20	ENSG00000172183	21783	2219.25	1.60737	0.0008	0
218244_at	NOL8	ENSG00000198000	17609	2221.53	1.73604	0.0008	0
220890_s_at	DDX47	ENSG00000213782	20254	2221.78	1.72524	0.0008	0
201587_s_at	IRAK1	ENSG00000184216	1115	2222.68	1.68775	0.0008	0
216017_s_at	NAB2	ENSG00000166886	15389	2224.62	1.66532	0.0008	0
210285_x_at	WTAP	ENSG00000146457	9765	2224.76	1.73388	0.0008	0
52164_at	C11orf24	ENSG00000171067	22078	2226.26	1.79427	0.0008	0
204466_s_at	SNCA	ENSG00000145335	3993	2231.23	1.62868	0.0008	0
218848_at	THOC6	ENSG00000131652	18212	2232.43	1.71701	0.0009	0
205264_at	CD3EAP	ENSG00000117877	4791	2234.15	1.71606	0.0009	0
201456_s_at	BUB3	ENSG00000154473	984	2234.47	1.69984	0.0009	0
219361_s_at	AEN	ENSG00000181026	18725	2236.23	1.7364	0.0009	0
209104_s_at	NHP2	ENSG00000145912	8598	2236.79	1.68646	0.0009	0
204027_s_at	METTL1	ENSG00000037897	3554	2238.3	1.73303	0.0009	0
203975_s_at	CHAF1A	ENSG00000167670	3502	2241.7	1.75175	0.0009	0
209120_at	NR2F2	ENSG00000185551	8614	2243.66	1.95911	0.0009	0
220840_s_at	C1orf112	ENSG00000000460	20204	2244.02	1.77732	0.0009	0
201306_s_at	ANP32B	ENSG00000136938	834	2244.89	1.72321	0.0009	0
211750_x_at	TUBA1C	ENSG00000167553	11150	2245.92	1.73219	0.0009	0
210981_s_at	GRK6	ENSG00000198055	10428	2247.12	1.71725	0.0009	0
217992_s_at	EFHD2	ENSG00000142634	17357	2247.71	1.72118	0.0009	0
218882_s_at	WDR3	ENSG00000065183	18246	2249.19	1.65153	0.0009	0
212444_at	GPRC5A	ENSG00000013588	11829	2250.62	1.60147	0.0009	0
202174_s_at	PCM1	ENSG00000078674	1702	2250.76	1.74497	0.0009	0
219558_at	ATP13A3	ENSG00000133657	18922	2254.28	1.73905	0.0009	0
203974_at	HDHD1	ENSG00000130021	3501	2256.21	1.71737	0.0009	0
216299_s_at	XRCC3	ENSG00000126215	15671	2259.36	1.72285	0.001	0
218802_at	CCDC109B	ENSG00000005059	18166	2260.45	1.8226	0.001	0
204573_at	CROT	ENSG00000005469	4100	2263.43	1.78509	0.001	0
212160_at	XPOT	ENSG00000184575	11546	2263.92	1.67609	0.001	0
201151_s_at	MBNL1	ENSG00000152601	679	2265.82	1.77608	0.001	0
221539_at	EIF4EBP1	ENSG00000187840	20902	2271.36	1.66371	0.001	0
200054_at	ZNF259	ENSG00000109917	75	2271.51	1.70421	0.001	0
216323_x_at	TUBA3D	ENSG00000075886	15695	2272.37	1.69702	0.001	0
208905_at	CYCS	ENSG00000172115	8400	2277.19	1.7509	0.001	0
217997_at	PHLDA1	ENSG00000139289	17362	2277.74	1.79365	0.001	0
209418_s_at	THOC5	ENSG00000100296	8911	2278.84	1.63512	0.001	0
214882_s_at	SRSF2	ENSG00000161547	14257	2279.31	1.78139	0.001	0
219081_at	ENSG00000254996		18445	2279.97	1.66025	0.001	0
210389_x_at	TUBD1	ENSG00000108423	9867	2281.32	1.7262	0.001	0
219715_s_at	TDP1	ENSG00000042088	19079	2284.09	1.73412	0.001	0
200598_s_at	HSP90B1	ENSG00000166598	126	2284.13	1.68214	0.001	0
210950_s_at	FDFT1	ENSG00000079459	10397	2284.24	1.69855	0.001	0
205036_at	LSM6	ENSG00000164167	4563	2285	1.76162	0.001	0
218249_at	ZDHHC6	ENSG00000023041	17614	2285.57	1.78856	0.001	0
200772_x_at	PTMA	ENSG00000187514	300	2285.76	1.74195	0.001	0
218644_at	PLEK2	ENSG00000100558	18008	2288.3	1.74751	0.001	0.0001
207223_s_at	ROD1	ENSG00000119314	6748	2292.81	1.70894	0.0011	0.0001
217949_s_at	VKORC1	ENSG00000167397	17314	2293.05	1.77571	0.0011	0.0001
204875_s_at	GMDS	ENSG00000112699	4402	2293.44	1.73267	0.0011	0.0001
211708_s_at	SCD	ENSG00000099194	11109	2298.84	1.71475	0.0011	0.0001
209251_x_at	TUBA1C	ENSG00000167553	8745	2301.14	1.76516	0.0011	0.0001
204700_x_at	DIEXF	ENSG00000117597	4227	2302.59	1.7286	0.0011	0.0001
212434_at	GRPEL1	ENSG00000109519	11819	2303.56	1.73279	0.0011	0.0001
207746_at	nil	nil	nil	7267	2303.58	1.74727	0.0011	0.0001
212918_at	RECQL	ENSG00000004700	12302	2304.45	1.79838	0.0011	0.0001
201144_s_at	EIF2S1	ENSG00000134001	672	2313.11	1.75188	0.0012	0.0001
219286_s_at	RBM15	ENSG00000162775	18650	2314.02	1.74448	0.0012	0.0001
203790_s_at	HRSP12	ENSG00000132541	3317	2320.18	1.75601	0.0012	0.0001
218893_at	ISOC2	ENSG00000063241	18257	2320.38	1.71143	0.0012	0.0001
202204_s_at	AMFR	ENSG00000159461	1732	2321.12	1.73712	0.0012	0.0001
201349_at	SLC9A3R1	ENSG00000109062	877	2327.75	1.68915	0.0012	0.0001
208159_x_at	DDX11	ENSG00000013573	7666	2330.65	1.77596	0.0012	0.0001
204012_s_at	LCMT2	ENSG00000168806	3539	2334.41	1.79788	0.0013	0.0001
211114_x_at	SIP1	ENSG00000092208	10558	2336.15	1.74098	0.0013	0.0001
205235_s_at	KIF20B	ENSG00000138182	4762	2343.06	1.76528	0.0013	0.0001
203108_at	GPRC5A	ENSG00000013588	2637	2344.9	1.58722	0.0013	0.0001
212377_s_at	NOTCH2	ENSG00000134250	11762	2345.35	1.76908	0.0013	0.0001
218258_at	POLR1D	ENSG00000186184	17623	2347.04	1.73568	0.0013	0.0001
218046_s_at	MRPS16	ENSG00000182180	17411	2347.62	1.68775	0.0013	0.0001
216583_x_at	NHP2P2	ENSG00000213786	15953	2347.69	1.69384	0.0013	0.0001
220199_s_at	AIDA	ENSG00000186063	19563	2348.18	1.74315	0.0013	0.0001
213098_at	RQCD1	ENSG00000144580	12481	2349.72	1.73351	0.0013	0.0001
214170_x_at	FH	ENSG00000091483	13549	2350.25	1.76272	0.0013	0.0001
218758_s_at	RRP1	ENSG00000160214	18122	2351.49	1.72596	0.0013	0.0001
205449_at	SAC3D1	ENSG00000168061	4976	2353.23	1.81353	0.0013	0.0001
210495_x_at	FN1	ENSG00000115414	9966	2356.33	1.68366	0.0013	0.0001
208691_at	TFRC	ENSG00000072274	8186	2357.93	1.84089	0.0013	0.0001
216521_s_at	BRCC3	ENSG00000185515	15892	2361.78	1.83223	0.0014	0.0001
209247_s_at	ABCF2	ENSG00000033050	8741	2362.07	1.66152	0.0014	0.0001
205543_at	HSPA4L	ENSG00000164070	5070	2363.86	1.69326	0.0014	0.0001
206401_s_at	MAPT	ENSG00000186868	5927	2364.04	1.64342	0.0014	0.0001
219502_at	NEIL3	ENSG00000109674	18866	2364.07	1.69431	0.0014	0.0001
212809_at	NFATC2IP	ENSG00000176953	12194	2365.32	1.81202	0.0014	0.0001
218842_at	RPAP3	ENSG00000005175	18206	2365.53	1.86116	0.0014	0.0001
218561_s_at	LYRM4	ENSG00000214113	17926	2365.66	1.68226	0.0014	0.0001
206500_s_at	MIS18BP1	ENSG00000129534	6026	2365.84	1.88309	0.0014	0.0001
216952_s_at	LMNB2	ENSG00000176619	16322	2366.12	1.72955	0.0014	0.0001
213682_at	NUP50	ENSG00000093000	13062	2366.78	1.81793	0.0014	0.0001
217754_at	DDX56	ENSG00000136271	17119	2367.81	1.72178	0.0014	0.0001
214697_s_at	ROD1	ENSG00000119314	14073	2368.19	1.67923	0.0014	0.0001
203805_s_at	FANCA	ENSG00000187741	3332	2369.4	1.74594	0.0014	0.0001
200627_at	PTGES3	ENSG00000110958	155	2371.18	1.75394	0.0014	0.0001
209172_s_at	CENPF	ENSG00000117724	8666	2374.06	1.75991	0.0014	0.0001
202236_s_at	SLC16A1	ENSG00000155380	1764	2379.17	1.73965	0.0014	0.0001
218016_s_at	POLR3E	ENSG00000058600	17381	2383.51	1.69702	0.0014	0.0001
201435_s_at	EIF4E	ENSG00000151247	963	2384.98	1.7632	0.0015	0.0001
221253_s_at	TXNDC5	ENSG00000239264	20616	2386.28	1.81353	0.0015	0.0001
221649_s_at	PPAN	ENSG00000130810	21010	2389.95	1.72357	0.0015	0.0001
208836_at	ATP1B3	ENSG00000069849	8331	2390.72	1.75297	0.0015	0.0001
212898_at	TTI1	ENSG00000101407	12283	2393.94	1.74957	0.0015	0.0001
203751_x_at	JUND	ENSG00000130522	3278	2394.77	1.85382	0.0015	0.0001
212691_at	NUP188	ENSG00000095319	12076	2395	1.79415	0.0015	0.0001
218133_s_at	NIF3L1	ENSG00000196290	17498	2395.83	1.82526	0.0015	0.0001
221770_at	RPE	ENSG00000197713	21130	2399.54	1.76724	0.0015	0.0001
219698_s_at	METTL4	ENSG00000101574	19062	2400.9	1.74424	0.0015	0.0001
201298_s_at	MOBKL1B	ENSG00000114978	826	2401.24	1.75188	0.0015	0.0001
209903_s_at	ATR	ENSG00000175054	9389	2401.92	1.74799	0.0015	0.0001
209707_at	PIGK	ENSG00000142892	9195	2403.45	1.70882	0.0015	0.0001
202188_at	NUP93	ENSG00000102900	1716	2403.68	1.76431	0.0015	0.0001
200892_s_at	TRA2B	ENSG00000136527	420	2404.7	1.79403	0.0015	0.0001
202655_at	MANF	ENSG00000145050	2183	2405.46	1.7119	0.0015	0.0001
203928_x_at	MAPT	ENSG00000186868	3455	2406.7	1.68986	0.0016	0.0001
202557_at	HSPA13	ENSG00000155304	2085	2407.55	1.73941	0.0016	0.0001
203300_x_at	AP1S2	ENSG00000182287	2827	2410	1.78745	0.0016	0.0001
208628_s_at	YBX1	ENSG00000065978	8125	2413.56	1.71665	0.0016	0.0001
206247_at	MICB	ENSG00000204516	5773	2415.25	1.71773	0.0016	0.0001
202443_x_at	NOTCH2	ENSG00000134250	1971	2417.74	1.75078	0.0016	0.0001
210868_s_at	ELOVL6	ENSG00000170522	10323	2418.67	1.7411	0.0016	0.0001
204459_at	CSTF2	ENSG00000101811	3986	2422.26	1.75224	0.0016	0.0001
220642_x_at	GPR89B	ENSG00000188092	20006	2426.54	1.79602	0.0017	0.0001
217007_s_at	ADAM15	ENSG00000143537	16377	2426.83	1.73965	0.0017	0.0001
216396_s_at	EI24	ENSG00000149547	15767	2428.31	1.75175	0.0017	0.0001
216484_x_at	ENSG00000203548		15855	2428.69	1.71844	0.0017	0.0001
203033_x_at	FH	ENSG00000091483	2562	2429.92	1.78274	0.0017	0.0001
213131_at	OLFM1	ENSG00000130558	12514	2430.34	1.66313	0.0017	0.0001
218083_at	PTGES2	ENSG00000148334	17448	2433.74	1.73051	0.0017	0.0001
201024_x_at	EIF5B	ENSG00000158417	552	2436.97	1.72477	0.0017	0.0001
209397_at	ME2	ENSG00000082212	8890	2437.29	1.71321	0.0017	0.0001
217150_s_at	NF2	ENSG00000186575	16517	2440.28	1.74327	0.0017	0.0001
210008_s_at	MRPS12	ENSG00000128626	9493	2442.42	1.76369	0.0017	0.0001
208985_s_at	EIF3J	ENSG00000104131	8479	2442.96	1.72047	0.0018	0.0001
218656_s_at	LHFP	ENSG00000183722	18020	2443.61	1.72967	0.0018	0.0001
203087_s_at	KIF2A	ENSG00000068796	2616	2449.27	1.7593	0.0018	0.0001
222014_x_at	MTO1	ENSG00000135297	21374	2449.35	1.77953	0.0018	0.0001
206441_s_at	COMMD4	ENSG00000140365	5967	2450.36	1.76455	0.0018	0.0001
221766_s_at	FAM46A	ENSG00000112773	21126	2450.41	1.8202	0.0018	0.0001
212251_at	MTDH	ENSG00000147649	11637	2453.23	1.75115	0.0018	0.0001
36554_at	ASMTL	ENSG00000169093	21847	2456.38	1.7268	0.0018	0.0001
217919_s_at	MRPL42	ENSG00000198015	17284	2457.82	1.74352	0.0019	0.0001
200749_at	RAN	ENSG00000132341	277	2460.67	1.80976	0.0019	0.0001
210512_s_at	VEGFA	ENSG00000112715	9982	2461.02	1.64627	0.0019	0.0001
202246_s_at	CDK4	ENSG00000135446	1774	2461.22	1.74775	0.0019	0.0001
215001_s_at	GLUL	ENSG00000135821	14376	2462.18	1.79067	0.0019	0.0001
203976_s_at	CHAF1A	ENSG00000167670	3503	2466.84	1.80826	0.0019	0.0001
219119_at	NAA38	ENSG00000128534	18483	2468.72	1.78522	0.0019	0.0001
218473_s_at	GLT25D1	ENSG00000130309	17838	2469.22	1.69185	0.0019	0.0001
219294_at	CENPQ	ENSG00000031691	18658	2469.25	1.806	0.0019	0.0001
204998_s_at	ATF5	ENSG00000169136	4525	2470.14	1.73809	0.0019	0.0001
212350_at	TBC1D1	ENSG00000065882	11735	2475.23	1.71725	0.002	0.0001
207127_s_at	HNRNPH3	ENSG00000096746	6653	2475.41	1.75686	0.002	0.0001
219512_at	DSN1	ENSG00000149636	18876	2477.5	1.80475	0.002	0.0001
202370_s_at	CBFB	ENSG00000067955	1898	2483.82	1.75747	0.002	0.0001
204331_s_at	MRPS12	ENSG00000128626	3858	2484.27	1.75175	0.002	0.0001
204281_at	TEAD4	ENSG00000197905	3808	2488.69	1.7841	0.0021	0.0001
218256_s_at	NUP54	ENSG00000138750	17621	2488.7	1.81718	0.0021	0.0001
201578_at	PODXL	ENSG00000128567	1106	2492.17	1.62868	0.0021	0.0001
200968_s_at	PPIB	ENSG00000166794	496	2494.71	1.70173	0.0021	0.0001
204559_s_at	LSM7	ENSG00000130332	4086	2494.86	1.74195	0.0021	0.0001
201157_s_at	NMT1	ENSG00000136448	685	2495.96	1.75005	0.0021	0.0001
219324_at	ENSG00000256872		18688	2497.33	1.78163	0.0021	0.0001
218316_at	TIMM9	ENSG00000100575	17681	2498.88	1.7783	0.0021	0.0001
208107_s_at	ENSG00000005189		7616	2499.21	1.79602	0.0021	0.0001
221580_s_at	TAF1D	ENSG00000166012	20942	2502.4	1.72202	0.0021	0.0001
218339_at	MRPL22	ENSG00000082515	17704	2503.32	1.807	0.0021	0.0001
206942_s_at	PMCH	ENSG00000183395	6468	2505.09	1.78534	0.0021	0.0001
203726_s_at	LAMA3	ENSG00000053747	3253	2506.77	1.77313	0.0021	0.0001
205739_x_at	ZNF107	ENSG00000196247	5266	2507.63	1.76736	0.0022	0.0001
218252_at	CKAP2	ENSG00000136108	17617	2510.69	1.75784	0.0022	0.0001
201101_s_at	BCLAF1	ENSG00000029363	629	2511	1.76174	0.0022	0.0001
210110_x_at	HNRNPH3	ENSG00000096746	9594	2511.32	1.77166	0.0022	0.0001
217986_s_at	BAZ1A	ENSG00000198604	17351	2515.59	1.77941	0.0022	0.0001
209146_at	SC4MOL	ENSG00000052802	8640	2518.36	1.77338	0.0022	0.0001
211375_s_at	ILF3	ENSG00000129351	10791	2519.17	1.71475	0.0022	0.0001
212058_at	U2SURP	ENSG00000163714	11444	2525	1.7256	0.0023	0.0001
208853_s_at	CANX	ENSG00000127022	8348	2526.13	1.71131	0.0023	0.0001
218036_x_at	NMD3	ENSG00000169251	17401	2531.64	1.72728	0.0023	0.0001
214264_s_at	EFCAB11	ENSG00000140025	13643	2533.83	1.84357	0.0023	0.0001
203040_s_at	HMBS	ENSG00000149397	2569	2536.13	1.72429	0.0023	0.0001
212432_at	GRPEL1	ENSG00000109519	11817	2538.84	1.74799	0.0024	0.0001
221196_x_at	BRCC3	ENSG00000185515	20559	2539.52	1.8302	0.0024	0.0001
221622_s_at	TMEM126B	ENSG00000171204	20984	2540.48	1.73291	0.0024	0.0001
214552_s_at	RABEP1	ENSG00000029725	13931	2542.02	1.744	0.0024	0.0001
207483_s_at	CAND1	ENSG00000111530	7005	2542.08	1.77916	0.0024	0.0001
207740_s_at	NUP62	ENSG00000213024	7261	2546	1.80313	0.0024	0.0001
205534_at	PCDH7	ENSG00000169851	5061	2547.02	1.63671	0.0024	0.0001
220647_s_at	CHCHD8	ENSG00000181924	20011	2547.69	1.75625	0.0024	0.0001
203853_s_at	GAB2	ENSG00000033327	3380	2549.46	1.62023	0.0024	0.0001
206205_at	ENSG00000257076		5731	2549.69	1.78188	0.0024	0.0001
219037_at	RRP15	ENSG00000067533	18401	2551.73	1.77399	0.0025	0.0001
201892_s_at	IMPDH2	ENSG00000178035	1420	2552	1.69949	0.0025	0.0001
40560_at	TBX2	ENSG00000121068	21963	2554.66	1.81756	0.0025	0.0001
202209_at	LSM3	ENSG00000170860	1737	2556.56	1.82994	0.0025	0.0001
209980_s_at	SHMT1	ENSG00000176974	9466	2557.01	1.8055	0.0025	0.0001
217492_s_at	PTEN	ENSG00000171862	16857	2557.57	1.78139	0.0025	0.0001
203282_at	GBE1	ENSG00000114480	2809	2557.97	1.70681	0.0025	0.0001
221637_s_at	C11orf48	ENSG00000162194	20998	2561.13	1.73628	0.0025	0.0001
202742_s_at	PRKACB	ENSG00000142875	2270	2562.03	1.78287	0.0025	0.0001
221987_s_at	TSR1	ENSG00000167721	21347	2562.65	1.70326	0.0025	0.0001
202666_s_at	ACTL6A	ENSG00000136518	2194	2566.9	1.78968	0.0026	0.0001
212857_x_at	SUB1	ENSG00000113387	12242	2568.04	1.83515	0.0026	0.0001
200599_s_at	HSP90B1	ENSG00000166598	127	2568.22	1.71285	0.0026	0.0001
201397_at	PHGDH	ENSG00000092621	925	2568.78	1.72023	0.0026	0.0001
219204_s_at	SRR	ENSG00000167720	18568	2570.64	1.82754	0.0026	0.0001
211016_x_at	HSPA4	ENSG00000170606	10462	2572.18	1.66671	0.0026	0.0001
209852_x_at	PSME3	ENSG00000131467	9338	2572.76	1.73159	0.0026	0.0001
208886_at	H1F0	ENSG00000189060	8381	2574.77	1.82374	0.0026	0.0001
218529_at	CD320	ENSG00000167775	17894	2576.36	1.76284	0.0027	0.0001
218681_s_at	SDF2L1	ENSG00000128228	18045	2578.52	1.7593	0.0027	0.0001
218997_at	POLR1E	ENSG00000137054	18361	2580.47	1.73207	0.0027	0.0001
217835_x_at	C20orf24	ENSG00000101084	17200	2581.57	1.74134	0.0027	0.0001
207469_s_at	PIR	ENSG00000087842	6991	2582.25	1.82994	0.0027	0.0001
213761_at	MDM1	ENSG00000111554	13141	2584.35	1.79266	0.0027	0.0002
219061_s_at	LAGE3	ENSG00000196976	18425	2586.37	1.75552	0.0027	0.0002
221781_s_at	DNAJC10	ENSG00000077232	21141	2590.51	1.74195	0.0028	0.0002
208974_x_at	KPNB1	ENSG00000108424	8469	2591.69	1.77166	0.0028	0.0002
202475_at	TMEM147	ENSG00000105677	2003	2594.17	1.71963	0.0028	0.0002
200753_x_at	SRSF2	ENSG00000161547	281	2597.06	1.80738	0.0028	0.0002
203102_s_at	MGAT2	ENSG00000168282	2631	2597.98	1.76272	0.0028	0.0002
200657_at	SLC25A5	ENSG00000005022	185	2599.7	1.77719	0.0028	0.0002
200993_at	IPO7	ENSG00000205339	521	2606.19	1.81026	0.0029	0.0002
212015_x_at	PTBP1	ENSG00000011304	11401	2608.21	1.74945	0.0029	0.0002
214672_at	TTLL5	ENSG00000119685	14048	2614.9	1.81793	0.003	0.0002
201648_at	JAK1	ENSG00000162434	1176	2615.01	1.83541	0.003	0.0002
200754_x_at	SRSF2	ENSG00000161547	282	2617.11	1.78646	0.003	0.0002
202022_at	ALDOC	ENSG00000109107	1550	2619.2	1.67272	0.003	0.0002
212009_s_at	STIP1	ENSG00000168439	11396	2619.76	1.69525	0.003	0.0002
201020_at	YWHAH	ENSG00000128245	548	2620.27	1.73857	0.003	0.0002
209231_s_at	DCTN5	ENSG00000166847	8725	2623.56	1.7469	0.0031	0.0002
217777_s_at	PTPLAD1	ENSG00000074696	17142	2624.63	1.78522	0.0031	0.0002
211917_s_at	PRLR	ENSG00000113494	11305	2627.3	1.79427	0.0031	0.0002
208638_at	PDIA6	ENSG00000143870	8135	2629.64	1.77547	0.0031	0.0002
202255_s_at	SIPA1L1	ENSG00000197555	1783	2630.92	1.80888	0.0031	0.0002
203653_s_at	COIL	ENSG00000121058	3180	2631.59	1.76394	0.0031	0.0002
218488_at	EIF2B3	ENSG00000070785	17853	2632.88	1.76847	0.0031	0.0002
207196_s_at	TNIP1	ENSG00000145901	6721	2633.72	1.75297	0.0031	0.0002
211061_s_at	MGAT2	ENSG00000168282	10505	2641.04	1.76101	0.0032	0.0002
218081_at	C20orf27	ENSG00000101220	17446	2643.18	1.77596	0.0033	0.0002
211851_x_at	BRCA1	ENSG00000012048	11245	2643.42	1.79427	0.0033	0.0002
211767_at	GINS4	ENSG00000147536	11166	2643.95	1.75418	0.0033	0.0002
208541_x_at	TFAM	ENSG00000108064	8039	2644.07	1.7681	0.0033	0.0002
203650_at	PROCR	ENSG00000101000	3177	2649.18	1.69996	0.0033	0.0002
221434_s_at	C14orf156	ENSG00000119705	20797	2649.94	1.75905	0.0033	0.0002
209759_s_at	DCI	ENSG00000167969	9247	2650.48	1.77018	0.0033	0.0002
221250_s_at	MXD3	ENSG00000213347	20613	2650.59	1.79365	0.0033	0.0002
204886_at	PLK4	ENSG00000142731	4413	2652.62	1.76382	0.0034	0.0002
211921_x_at	PTMA	ENSG00000187514	11309	2654.21	1.75759	0.0034	0.0002
211379_x_at	B3GALNT1	ENSG00000169255	10795	2655.33	1.81542	0.0034	0.0002
205071_x_at	XRCC4	ENSG00000152422	4598	2657.21	1.79851	0.0034	0.0002
213378_s_at	DDX11	ENSG00000013573	12759	2659.68	1.74448	0.0035	0.0002
208639_x_at	PDIA6	ENSG00000143870	8136	2661.19	1.7463	0.0035	0.0002
211162_x_at	SCD	ENSG00000099194	10604	2661.42	1.72094	0.0035	0.0002
203200_s_at	MTRR	ENSG00000124275	2728	2665.61	1.69537	0.0035	0.0002
211538_s_at	HSPA2	ENSG00000126803	10944	2667.08	1.81617	0.0035	0.0002
213664_at	SLC1A1	ENSG00000106688	13044	2667.14	1.61978	0.0035	0.0002
209987_s_at	ASCL1	ENSG00000139352	9473	2673.25	1.50379	0.0036	0.0002
205160_at	PEX11A	ENSG00000166821	4687	2674.12	1.75418	0.0036	0.0002
208722_s_at	ANAPC5	ENSG00000089053	8217	2675.69	1.73676	0.0036	0.0002
209318_x_at	PLAGL1	ENSG00000118495	8812	2675.9	1.89921	0.0036	0.0002
204947_at	E2F1	ENSG00000101412	4474	2675.95	1.8226	0.0036	0.0002
201767_s_at	ELAC2	ENSG00000006744	1295	2676.31	1.79801	0.0036	0.0002
201458_s_at	BUB3	ENSG00000154473	986	2677.09	1.75954	0.0036	0.0002
218947_s_at	MTPAP	ENSG00000107951	18311	2679.07	1.72297	0.0036	0.0002
208549_x_at	ENSG00000231503		8047	2680	1.75881	0.0036	0.0002
208693_s_at	GARS	ENSG00000106105	8188	2681.53	1.66198	0.0037	0.0002
202138_x_at	AIMP2	ENSG00000106305	1666	2684.11	1.71677	0.0037	0.0002
200648_s_at	GLUL	ENSG00000135821	176	2685	1.73123	0.0037	0.0002
210779_x_at	SIP1	ENSG00000092208	10239	2685.08	1.80213	0.0037	0.0002
216306_x_at	PTBP1	ENSG00000011304	15678	2685.09	1.7846	0.0037	0.0002
203721_s_at	UTP18	ENSG00000011260	3248	2688.4	1.85472	0.0037	0.0002
204470_at	CXCL1	ENSG00000163739	3997	2690.06	1.71999	0.0038	0.0002
214512_s_at	SUB1	ENSG00000113387	13891	2696.51	1.83134	0.0039	0.0002
219201_s_at	TWSG1	ENSG00000128791	18565	2698.24	1.98577	0.0039	0.0002
201421_s_at	WDR77	ENSG00000116455	949	2699.13	1.71808	0.0039	0.0002
205476_at	CCL20	ENSG00000115009	5003	2700.17	1.73195	0.0039	0.0002
209862_s_at	CEP57	ENSG00000166037	9348	2700.3	1.81164	0.0039	0.0002
209136_s_at	ENSG00000215268		8630	2700.54	1.73688	0.0039	0.0002
201700_at	CCND3	ENSG00000112576	1228	2701.1	1.82931	0.0039	0.0002
200874_s_at	SNORA51	ENSG00000207427	402	2701.25	1.76492	0.0039	0.0002
219083_at	SHQ1	ENSG00000144736	18447	2701.73	1.83198	0.0039	0.0002
204853_at	ORC2	ENSG00000115942	4380	2702.15	1.73424	0.0039	0.0002
214476_at	TFF2	ENSG00000160181	13855	2703.06	1.7188	0.0039	0.0002
212905_at	CSTF2T	ENSG00000177613	12289	2703.99	1.81265	0.0039	0.0002
212766_s_at	ISG20L2	ENSG00000143319	12151	2704.57	1.77855	0.0039	0.0002
216640_s_at	PDIA6	ENSG00000143870	16010	2705.59	1.74098	0.0039	0.0002
203016_s_at	SSX2IP	ENSG00000117155	2545	2707.89	1.79005	0.004	0.0002
212315_s_at	NUP210	ENSG00000132182	11700	2709.96	1.803	0.004	0.0002
207980_s_at	CITED2	ENSG00000164442	7491	2711.74	2.09507	0.004	0.0002
216574_s_at	RPE	ENSG00000197713	15944	2713.59	1.79776	0.004	0.0002
205956_x_at	PSMC3IP	ENSG00000131470	5483	2716.16	1.81127	0.0041	0.0002
217834_s_at	SYNCRIP	ENSG00000135316	17199	2718.28	1.74872	0.0041	0.0002
201573_s_at	ETF1	ENSG00000120705	1101	2718.4	1.77621	0.0041	0.0002
201138_s_at	SSB	ENSG00000138385	666	2719.99	1.80951	0.0041	0.0002
201512_s_at	TOMM70A	ENSG00000154174	1040	2721.52	1.73556	0.0041	0.0002
213897_s_at	MRPL23	ENSG00000214026	13276	2722.61	1.77239	0.0041	0.0002
216397_s_at	BOP1	ENSG00000170727	15768	2723.54	1.74739	0.0041	0.0002
200052_s_at	ILF2	ENSG00000143621	73	2724.1	1.79689	0.0042	0.0002
208119_s_at	ZNF93	ENSG00000184635	7628	2724.96	1.87683	0.0042	0.0002
211593_s_at	MAST2	ENSG00000086015	10998	2725.62	1.79514	0.0042	0.0002
207920_x_at	ZFX	ENSG00000005889	7436	2725.84	1.77621	0.0042	0.0002
207076_s_at	ASS1	ENSG00000130707	6602	2726.5	1.7087	0.0042	0.0002
218238_at	GTPBP4	ENSG00000107937	17603	2730.05	1.75552	0.0042	0.0003
212095_s_at	MTUS1	ENSG00000129422	11481	2731.76	1.85652	0.0043	0.0003
202153_s_at	NUP62	ENSG00000213024	1681	2732.55	1.81617	0.0043	0.0003
202713_s_at	KIAA0391	ENSG00000100890	2241	2735.26	1.78435	0.0043	0.0003
218595_s_at	HEATR1	ENSG00000119285	17960	2739.34	1.71868	0.0044	0.0003
203494_s_at	CEP57	ENSG00000166037	3021	2741.34	1.78571	0.0044	0.0003
210396_s_at	ENSG00000183604		9874	2741.66	1.73003	0.0044	0.0003
216449_x_at	HSP90B1	ENSG00000166598	15820	2741.85	1.67993	0.0044	0.0003
204812_at	ZW10	ENSG00000086827	4339	2742.96	1.75382	0.0044	0.0003
201946_s_at	CCT2	ENSG00000166226	1474	2744.83	1.84536	0.0044	0.0003
221952_x_at	TRMT5	ENSG00000126814	21312	2745.7	1.81328	0.0044	0.0003
211792_s_at	CDKN2C	ENSG00000123080	11188	2747.53	1.7944	0.0044	0.0003
210338_s_at	SNORD14C	ENSG00000202252	9817	2750.59	1.83872	0.0045	0.0003
218438_s_at	MED28	ENSG00000118579	17803	2750.9	1.73351	0.0045	0.0003
218970_s_at	CUTC	ENSG00000119929	18334	2755.1	1.83961	0.0046	0.0003
213097_s_at	DNAJC2	ENSG00000105821	12480	2759.52	1.76957	0.0046	0.0003
202899_s_at	SRSF3	ENSG00000112081	2427	2759.62	1.8245	0.0046	0.0003
209085_x_at	RFC1	ENSG00000035928	8579	2760.04	1.81819	0.0046	0.0003
220892_s_at	PSAT1	ENSG00000135069	20256	2760.3	1.65887	0.0046	0.0003
214075_at	NENF	ENSG00000117691	13454	2761.38	1.76859	0.0046	0.0003
202487_s_at	H2AFV	ENSG00000105968	2015	2764.92	1.80163	0.0047	0.0003
207855_s_at	CLCC1	ENSG00000121940	7374	2769.23	1.83706	0.0048	0.0003
213222_at	PLCB1	ENSG00000182621	12604	2769.32	2.1792	0.0048	0.0003
222233_s_at	DCLRE1C	ENSG00000152457	21592	2770.25	1.84191	0.0048	0.0003
202528_at	GALE	ENSG00000117308	2056	2770.66	1.77239	0.0048	0.0003
209384_at	PROSC	ENSG00000147471	8877	2771.15	1.78881	0.0048	0.0003
208778_s_at	SNORA20	ENSG00000207392	8273	2776.79	1.80675	0.0049	0.0003
219177_at	BRIX1	ENSG00000113460	18541	2778.14	1.79465	0.0049	0.0003
200992_at	IPO7	ENSG00000205339	520	2780.04	1.78126	0.0049	0.0003
200593_s_at	HNRNPU	ENSG00000153187	121	2782.92	1.74352	0.0049	0.0003
218657_at	RAPGEFL1	ENSG00000108352	18021	2788.49	1.68471	0.005	0.0003
212016_s_at	PTBP1	ENSG00000011304	11402	2791.32	1.75918	0.0051	0.0003
209190_s_at	DIAPH1	ENSG00000131504	8684	2792.2	1.78423	0.0051	0.0003
218513_at	C4orf43	ENSG00000198498	17878	2794.58	1.67493	0.0051	0.0003
212063_at	CD44	ENSG00000026508	11449	2794.6	1.81516	0.0051	0.0003
200807_s_at	HSPD1	ENSG00000144381	335	2798.65	1.78881	0.0052	0.0003
221502_at	KPNA3	ENSG00000102753	20865	2799.55	1.72309	0.0052	0.0003
221601_s_at	FAIM3	ENSG00000162894	20963	2801.36	1.60114	0.0052	0.0003
212196_at	IL6ST	ENSG00000134352	11582	2802.06	1.78571	0.0052	0.0003
215722_s_at	SNRPA1	ENSG00000131876	15095	2802.4	1.77448	0.0052	0.0003
212944_at	SLC5A3	ENSG00000198743	12327	2806.94	1.83248	0.0053	0.0003
207622_s_at	ABCF2	ENSG00000033050	7143	2809.06	1.71321	0.0053	0.0003
209112_at	CDKN1B	ENSG00000111276	8606	2809.67	1.99958	0.0053	0.0003
207540_s_at	SYK	ENSG00000165025	7061	2810.23	1.81227	0.0053	0.0003
209858_x_at	MPPE1	ENSG00000154889	9344	2810.25	1.86219	0.0053	0.0003
205324_s_at	FTSJ1	ENSG00000068438	4851	2812.06	1.75589	0.0053	0.0003
218398_at	MRPS30	ENSG00000112996	17763	2814.74	1.74848	0.0054	0.0003
208726_s_at	EIF2S2	ENSG00000125977	8221	2815.17	1.74134	0.0054	0.0003
201305_x_at	ANP32B	ENSG00000136938	833	2816.8	1.79415	0.0054	0.0003
200093_s_at	HINT1	ENSG00000169567	114	2817.07	1.78955	0.0054	0.0003
210793_s_at	NUP98	ENSG00000110713	10253	2817.08	1.82437	0.0054	0.0003
202688_at	TNFSF10	ENSG00000121858	2216	2818.65	1.84076	0.0054	0.0003
202565_s_at	SVIL	ENSG00000197321	2093	2819.25	1.68366	0.0055	0.0003
210367_s_at	PTGES	ENSG00000148344	9845	2821.61	1.71951	0.0055	0.0003
210672_s_at	NPRL3	ENSG00000103148	10136	2821.96	1.74279	0.0055	0.0003
209264_s_at	TSPAN4	ENSG00000214063	8758	2823.02	1.84114	0.0055	0.0003
208913_at	GGA2	ENSG00000103365	8408	2823.19	1.85575	0.0055	0.0003
212422_at	PDCD11	ENSG00000148843	11807	2824.56	1.7346	0.0055	0.0003
200896_x_at	ENSG00000203548		424	2827.37	1.7469	0.0056	0.0003
212129_at	NIPA2	ENSG00000140157	11515	2827.86	1.72059	0.0056	0.0003
215780_s_at	SET	ENSG00000119335	15153	2830.22	1.73616	0.0056	0.0003
221893_s_at	ADCK2	ENSG00000133597	21253	2833.16	1.83604	0.0057	0.0004
208642_s_at	XRCC5	ENSG00000079246	8139	2833.48	1.79751	0.0057	0.0004
204186_s_at	PPID	ENSG00000171497	3713	2835.06	1.76235	0.0057	0.0004
217907_at	MRPL18	ENSG00000112110	17272	2837.13	1.84101	0.0057	0.0004
217980_s_at	MRPL16	ENSG00000166902	17345	2838.95	1.71868	0.0057	0.0004
218203_at	ALG5	ENSG00000120697	17568	2839.65	1.8226	0.0058	0.0004
205644_s_at	SNRPG	ENSG00000143977	5171	2841.08	1.82842	0.0058	0.0004
209357_at	CITED2	ENSG00000164442	8850	2842.79	2.15397	0.0058	0.0004
204080_at	TOE1	ENSG00000132773	3607	2845.12	1.79876	0.0058	0.0004
207721_x_at	HINT1	ENSG00000169567	7242	2848.1	1.80613	0.0059	0.0004
213671_s_at	MARS	ENSG00000166986	13051	2849.67	1.69161	0.0059	0.0004
210466_s_at	SERBP1	ENSG00000142864	9944	2850.45	1.74618	0.0059	0.0004
216384_x_at	ENSG00000198134		15755	2850.78	1.77904	0.0059	0.0004
205126_at	VRK2	ENSG00000028116	4653	2851.36	1.75431	0.0059	0.0004
219123_at	ZNF232	ENSG00000167840	18487	2852.94	1.77978	0.006	0.0004
204053_x_at	PTEN	ENSG00000171862	3580	2854.34	1.77412	0.006	0.0004
203823_at	RGS3	ENSG00000138835	3350	2854.9	1.86671	0.006	0.0004
207886_s_at	CALCR	ENSG00000004948	7405	2856.97	1.57211	0.006	0.0004
211776_s_at	EPB41L3	ENSG00000082397	11174	2861.43	1.52457	0.0061	0.0004
219068_x_at	ATAD3A	ENSG00000197785	18432	2863.58	1.80525	0.0062	0.0004
204916_at	RAMP1	ENSG00000132329	4443	2863.67	1.71487	0.0062	0.0004
219522_at	FJX1	ENSG00000179431	18886	2865.2	1.72047	0.0062	0.0004
201437_s_at	EIF4E	ENSG00000151247	965	2868.43	1.90185	0.0062	0.0004
203737_s_at	PPRC1	ENSG00000148840	3264	2871.04	1.77031	0.0063	0.0004
217188_s_at	C14orf1	ENSG00000133935	16555	2872.94	1.88126	0.0063	0.0004
212810_s_at	SLC1A4	ENSG00000115902	12195	2874.22	1.76345	0.0063	0.0004
211543_s_at	GRK6	ENSG00000198055	10948	2875.04	1.82184	0.0063	0.0004
215719_x_at	FAS	ENSG00000026103	15092	2877.89	1.78225	0.0064	0.0004
212105_s_at	DHX9	ENSG00000135829	11491	2883.33	1.76614	0.0065	0.0004
213461_at	NUDT21	ENSG00000167005	12842	2883.77	1.78188	0.0065	0.0004
218969_at	PAM16	ENSG00000217930	18333	2887.67	1.72728	0.0066	0.0004
211982_x_at	XPO6	ENSG00000169180	11369	2888.36	1.74545	0.0066	0.0004
201874_at	MPZL1	ENSG00000197965	1402	2889.13	1.80375	0.0066	0.0004
210706_s_at	RNF24	ENSG00000101236	10168	2889.49	1.77485	0.0066	0.0004
213647_at	DNA2	ENSG00000138346	13027	2894.86	1.80288	0.0067	0.0004
203931_s_at	SLC25A10	ENSG00000183048	3458	2899.07	1.75345	0.0068	0.0004
218199_s_at	NOL6	ENSG00000165271	17564	2901.11	1.78225	0.0068	0.0004
203071_at	SEMA3B	ENSG00000012171	2600	2903.26	1.69807	0.0068	0.0004
209337_at	PSIP1	ENSG00000164985	8830	2904.71	1.78571	0.0068	0.0004
214505_s_at	FHL1	ENSG00000022267	13884	2905.26	1.76835	0.0069	0.0004
211271_x_at	PTBP1	ENSG00000011304	10703	2907.04	1.77818	0.0069	0.0004
209580_s_at	MBD4	ENSG00000129071	9070	2909.68	1.87462	0.0069	0.0004
209971_x_at	AIMP2	ENSG00000106305	9457	2910.29	1.74933	0.0069	0.0004
221492_s_at	ATG3	ENSG00000144848	20855	2910.37	1.79241	0.0069	0.0004
219375_at	CEPT1	ENSG00000134255	18739	2912.5	1.78089	0.007	0.0004
200615_s_at	AP2B1	ENSG00000006125	143	2912.74	1.67993	0.007	0.0004
209225_x_at	TNPO1	ENSG00000083312	8719	2914.58	1.7446	0.007	0.0005
221503_s_at	KPNA3	ENSG00000102753	20866	2916.16	1.82008	0.007	0.0005
204616_at	UCHL3	ENSG00000118939	4143	2916.33	1.87332	0.007	0.0005
202189_x_at	PTBP1	ENSG00000011304	1717	2918.53	1.80125	0.0071	0.0005
208930_s_at	ILF3	ENSG00000129351	8425	2921.24	1.76382	0.0071	0.0005
204105_s_at	NRCAM	ENSG00000091129	3632	2921.76	1.72273	0.0071	0.0005
220668_s_at	DNMT3B	ENSG00000088305	20032	2923.12	1.80763	0.0071	0.0005
209528_s_at	TELO2	ENSG00000100726	9021	2924.25	1.8065	0.0072	0.0005
219733_s_at	SLC27A5	ENSG00000083807	19097	2924.4	1.72118	0.0072	0.0005
201563_at	SORD	ENSG00000140263	1091	2927.3	1.77855	0.0072	0.0005
219110_at	GAR1	ENSG00000109534	18474	2929.24	1.75358	0.0073	0.0005
202900_s_at	NUP88	ENSG00000108559	2429	2929.51	1.76064	0.0073	0.0005
202268_s_at	NAE1	ENSG00000159593	1796	2932.67	1.72261	0.0073	0.0005
212138_at	PDS5A	ENSG00000121892	11524	2932.99	1.75564	0.0073	0.0005
219117_s_at	ENSG00000255863		18481	2933.98	1.81718	0.0073	0.0005
210028_s_at	ORC3	ENSG00000135336	9513	2934	1.86594	0.0073	0.0005
201911_s_at	FARP1	ENSG00000152767	1439	2934.28	1.86658	0.0073	0.0005
202457_s_at	PPP3CA	ENSG00000138814	1985	2936.01	1.87865	0.0074	0.0005
206669_at	GAD1	ENSG00000128683	6195	2939.1	1.77166	0.0074	0.0005
218710_at	TTC27	ENSG00000018699	18074	2940.26	1.75857	0.0075	0.0005
213166_x_at	MZT2A	ENSG00000173272	12548	2940.77	1.77966	0.0075	0.0005
213507_s_at	KPNB1	ENSG00000108424	12888	2940.83	1.78881	0.0075	0.0005
214838_at	SFT2D2	ENSG00000213064	14213	2941	1.78126	0.0075	0.0005
214784_x_at	XPO6	ENSG00000169180	14160	2949.37	1.72979	0.0077	0.0005
218092_s_at	AGFG1	ENSG00000173744	17457	2950.97	1.83974	0.0077	0.0005
205321_at	EIF2S3	ENSG00000130741	4848	2952.19	1.79851	0.0077	0.0005
212554_at	CAP2	ENSG00000112186	11939	2954.36	1.76211	0.0078	0.0005
214283_at	TMEM97	ENSG00000109084	13662	2955.15	1.8055	0.0078	0.0005
211595_s_at	MRPS11	ENSG00000181991	11000	2955.99	1.80063	0.0078	0.0005
205470_s_at	KLK11	ENSG00000167757	4997	2959.58	1.79676	0.0079	0.0005
205519_at	WDR76	ENSG00000092470	5046	2960.69	1.77166	0.0079	0.0005
212437_at	CENPB	ENSG00000125817	11822	2963.09	1.8321	0.0079	0.0005
210299_s_at	FHL1	ENSG00000022267	9779	2963.92	1.77621	0.008	0.0005
203269_at	NSMAF	ENSG00000035681	2796	2967.12	1.84702	0.008	0.0005
219038_at	MORC4	ENSG00000133131	18402	2968.52	1.91322	0.008	0.0005
208800_at	SRP72	ENSG00000174780	8295	2969.79	1.78646	0.0081	0.0005
203947_at	CSTF3	ENSG00000176102	3474	2970.43	1.80838	0.0081	0.0005
208647_at	FDFT1	ENSG00000079459	8144	2971.18	1.75309	0.0081	0.0005
208614_s_at	FLNB	ENSG00000136068	8112	2971.54	1.74993	0.0081	0.0005
208826_x_at	HINT1	ENSG00000169567	8321	2973.48	1.80776	0.0081	0.0005
200886_s_at	PGAM1	ENSG00000171314	414	2975.68	1.7846	0.0082	0.0005
217872_at	PIH1D1	ENSG00000104872	17237	2977.48	1.81227	0.0083	0.0005
203403_s_at	RNF6	ENSG00000127870	2930	2977.91	1.81957	0.0083	0.0005
209137_s_at	USP10	ENSG00000103194	8631	2978.84	1.75625	0.0083	0.0005
202041_s_at	FIBP	ENSG00000172500	1569	2979.21	1.77584	0.0083	0.0005
211048_s_at	PDIA4	ENSG00000155660	10492	2982.13	1.74243	0.0083	0.0006
213168_at	SP3	ENSG00000172845	12550	2984.54	1.895	0.0084	0.0006
208687_x_at	SNORD14E	ENSG00000200879	8182	2984.75	1.82703	0.0084	0.0006
201629_s_at	ACP1	ENSG00000143727	1157	2984.78	1.8302	0.0084	0.0006
202884_s_at	PPP2R1B	ENSG00000137713	2412	2986.15	1.76724	0.0084	0.0006
206499_s_at	RCC1	ENSG00000180198	6025	2987.13	1.73351	0.0084	0.0006
218049_s_at	MRPL13	ENSG00000172172	17414	2987.77	1.878	0.0084	0.0006
221514_at	UTP14A	ENSG00000156697	20877	2988.1	1.79975	0.0084	0.0006
219741_x_at	ZNF552	ENSG00000178935	19105	2988.97	1.76198	0.0084	0.0006
220789_s_at	TBRG4	ENSG00000136270	20153	2989.71	1.72345	0.0085	0.0006
210568_s_at	RECQL	ENSG00000004700	10035	2992.11	1.83337	0.0085	0.0006
205526_s_at	KATNA1	ENSG00000186625	5053	2993.41	1.81164	0.0085	0.0006
200659_s_at	PHB	ENSG00000167085	187	2995.72	1.77412	0.0086	0.0006
207515_s_at	POLR1C	ENSG00000171453	7036	2996.57	1.79129	0.0086	0.0006
202506_at	SSFA2	ENSG00000138434	2034	2998.08	1.8302	0.0087	0.0006
219389_at	SUSD4	ENSG00000143502	18753	2999.66	1.79266	0.0087	0.0006
220238_s_at	KLHL7	ENSG00000122550	19602	3005.18	1.81542	0.0088	0.0006
204999_s_at	ATF5	ENSG00000169136	4526	3005.55	1.79191	0.0088	0.0006
208941_s_at	SEPHS1	ENSG00000086475	8436	3007.26	1.72812	0.0089	0.0006
212541_at	FLAD1	ENSG00000160688	11926	3008.04	1.73231	0.0089	0.0006
214047_s_at	MBD4	ENSG00000129071	13426	3012.53	1.84191	0.009	0.0006
201894_s_at	SSR1	ENSG00000124783	1422	3014.07	1.79204	0.009	0.0006
206409_at	TIAM1	ENSG00000156299	5935	3014.6	1.6976	0.009	0.0006
203271_s_at	UNC119	ENSG00000109103	2798	3015.02	1.71892	0.009	0.0006
200773_x_at	PTMA	ENSG00000187514	301	3015.28	1.802	0.009	0.0006
202539_s_at	HMGCR	ENSG00000113161	2067	3016.11	1.76871	0.009	0.0006
212087_s_at	ERAL1	ENSG00000132591	11473	3021.59	1.77031	0.0092	0.0006
210180_s_at	TRA2B	ENSG00000136527	9664	3023.05	1.77522	0.0092	0.0006
203893_at	TAF9	ENSG00000085231	3420	3023.4	1.79017	0.0092	0.0006
208775_at	XPO1	ENSG00000082898	8270	3024.44	1.81667	0.0093	0.0006
202385_s_at	TCOF1	ENSG00000070814	1913	3024.66	1.76835	0.0093	0.0006
202489_s_at	FXYD3	ENSG00000089356	2017	3025.65	1.78027	0.0093	0.0006
204365_s_at	REEP1	ENSG00000068615	3892	3026.49	1.81667	0.0093	0.0006
218235_s_at	UTP11L	ENSG00000183520	17600	3030.08	1.78386	0.0094	0.0006
215380_s_at	GGCT	ENSG00000006625	14754	3031.84	1.82437	0.0094	0.0006
212036_s_at	PNN	ENSG00000100941	11422	3034.31	1.86865	0.0095	0.0006
205963_s_at	DNAJA3	ENSG00000103423	5490	3034.49	1.76798	0.0095	0.0006
204699_s_at	DIEXF	ENSG00000117597	4226	3034.64	1.72895	0.0095	0.0006
214045_at	LIAS	ENSG00000121897	13424	3036.19	1.79303	0.0095	0.0006
219540_at	ZNF267	ENSG00000185947	18904	3039.53	1.73111	0.0096	0.0007
209974_s_at	BUB3	ENSG00000154473	9460	3040	1.82513	0.0096	0.0007
206920_s_at	GLE1	ENSG00000119392	6446	3041.58	1.78102	0.0097	0.0007
211968_s_at	HSP90AA1	ENSG00000080824	11355	3042.68	1.83058	0.0097	0.0007
219525_at	SLC47A1	ENSG00000142494	18889	3042.97	1.74836	0.0097	0.0007
218911_at	YEATS4	ENSG00000127337	18275	3045.34	1.83693	0.0097	0.0007
209509_s_at	DPAGT1	ENSG00000172269	9002	3046.16	1.75224	0.0097	0.0007
212829_at	PIP4K2A	ENSG00000150867	12214	3046.98	1.80538	0.0098	0.0007
222221_x_at	EHD1	ENSG00000110047	21581	3050.05	1.87618	0.0098	0.0007
218823_s_at	KCTD9	ENSG00000104756	18187	3050.09	1.80888	0.0098	0.0007
215434_x_at	NBPF16	ENSG00000203827	14808	3050.82	1.82526	0.0098	0.0007
213677_s_at	PMS1	ENSG00000064933	13057	3054.95	1.80851	0.0099	0.0007
209127_s_at	SART3	ENSG00000075856	8621	3059.37	1.79901	0.0101	0.0007
210594_x_at	MPZL1	ENSG00000197965	10059	3060.07	1.76969	0.0101	0.0007
200617_at	MLEC	ENSG00000110917	145	3060.32	1.84203	0.0101	0.0007
219471_at	C13orf18	ENSG00000102445	18835	3061.04	1.70279	0.0101	0.0007
205161_s_at	PEX11A	ENSG00000166821	4688	3061.64	1.80463	0.0101	0.0007
207668_x_at	PDIA6	ENSG00000143870	7189	3062.72	1.79228	0.0101	0.0007
201027_s_at	EIF5B	ENSG00000158417	555	3063.48	1.79465	0.0101	0.0007
200028_s_at	STARD7	ENSG00000084090	49	3063.92	1.80663	0.0102	0.0007
208289_s_at	nil	nil	nil	7793	3063.95	1.80538	0.0101	0.0007
221268_s_at	SGPP1	ENSG00000126821	20631	3071.06	1.89697	0.0103	0.0007
217755_at	HN1	ENSG00000189159	17120	3073.98	1.78163	0.0104	0.0007
204944_at	PTPRG	ENSG00000144724	4471	3075.04	1.69197	0.0104	0.0007
207396_s_at	ALG3	ENSG00000214160	6919	3077.07	1.78324	0.0105	0.0007
218197_s_at	ENSG00000164830		17562	3077.67	1.85742	0.0105	0.0007
219187_at	FKBPL	ENSG00000204315	18551	3079.36	1.82804	0.0105	0.0007
211088_s_at	PLK4	ENSG00000142731	10532	3079.92	1.74739	0.0105	0.0007
200079_s_at	KARS	ENSG00000065427	100	3079.98	1.76528	0.0105	0.0007
200787_s_at	PEA15	ENSG00000162734	315	3082.5	1.88792	0.0106	0.0007
202054_s_at	ALDH3A2	ENSG00000072210	1582	3082.74	1.90818	0.0106	0.0007
202425_x_at	PPP3CA	ENSG00000138814	1953	3085.33	1.85074	0.0107	0.0007
208787_at	MRPL3	ENSG00000114686	8282	3086	1.78015	0.0107	0.0007
219178_at	QTRTD1	ENSG00000151576	18542	3089.11	1.77769	0.0108	0.0008
208753_s_at	NAP1L1	ENSG00000187109	8248	3090.06	1.90805	0.0108	0.0008
44120_at	ADCK2	ENSG00000133597	22000	3090.19	1.84856	0.0108	0.0008
211090_s_at	PRPF4B	ENSG00000112739	10534	3090.57	1.91999	0.0108	0.0008
210298_x_at	FHL1	ENSG00000022267	9778	3090.66	1.77104	0.0108	0.0008
212242_at	TUBA4A	ENSG00000127824	11628	3091.81	1.85125	0.0108	0.0008
221777_at	C12orf52	ENSG00000139405	21137	3094.63	1.78472	0.0109	0.0008
214061_at	WDR67	ENSG00000156787	13440	3094.76	1.84664	0.0109	0.0008
213861_s_at	FAM119B	ENSG00000123427	13241	3096.03	1.77129	0.0109	0.0008
200844_s_at	PRDX6	ENSG00000117592	372	3098.82	1.7659	0.011	0.0008
212226_s_at	PPAP2B	ENSG00000162407	11612	3099.3	1.85356	0.011	0.0008
202115_s_at	NOC2L	ENSG00000188976	1643	3099.42	1.73039	0.011	0.0008
218781_at	SMC6	ENSG00000163029	18145	3100.83	1.85189	0.0111	0.0008
202470_s_at	CPSF6	ENSG00000111605	1998	3101.41	1.77239	0.0111	0.0008
210463_x_at	TRMT1	ENSG00000104907	9941	3101.94	1.70704	0.0111	0.0008
218903_s_at	OBFC2B	ENSG00000139579	18267	3103.92	1.8221	0.0111	0.0008
209916_at	DHTKD1	ENSG00000181192	9402	3104.07	1.89382	0.0111	0.0008
205993_s_at	TBX2	ENSG00000121068	5520	3107.44	1.84881	0.0112	0.0008
218557_at	NIT2	ENSG00000114021	17922	3109.87	1.80088	0.0113	0.0008
201310_s_at	C5orf13	ENSG00000134986	838	3112.74	1.78423	0.0114	0.0008
201504_s_at	TSN	ENSG00000211460	1032	3116.38	1.76235	0.0115	0.0008
201633_s_at	CYB5B	ENSG00000103018	1161	3117.73	1.87125	0.0116	0.0008
204799_at	ZBED4	ENSG00000100426	4326	3117.81	1.80463	0.0116	0.0008
204727_at	WDHD1	ENSG00000198554	4254	3118.14	1.79204	0.0116	0.0008
209317_at	POLR1C	ENSG00000171453	8811	3121.35	1.81278	0.0117	0.0008
220206_at	ZMYM1	ENSG00000197056	19570	3121.36	1.80538	0.0117	0.0008
219202_at	RHBDF2	ENSG00000129667	18566	3129.06	1.75394	0.0119	0.0008
219575_s_at	COG8	ENSG00000213380	18939	3129.2	1.81907	0.0119	0.0008
213757_at	nil	nil	nil	13137	3129.53	1.81265	0.0119	0.0008
204489_s_at	CD44	ENSG00000026508	4016	3130.76	1.78386	0.0119	0.0008
219200_at	FASTKD3	ENSG00000124279	18564	3131.19	1.83987	0.0119	0.0008
218732_at	PTRH2	ENSG00000141378	18096	3131.29	1.81907	0.0119	0.0008
217805_at	ILF3	ENSG00000129351	17170	3138.52	1.76027	0.0121	0.0009
205086_s_at	NCAPH2	ENSG00000025770	4613	3141.35	1.8202	0.0122	0.0009
212018_s_at	RSL1D1	ENSG00000171490	11404	3143.08	1.77104	0.0123	0.0009
203171_s_at	RRP8	ENSG00000132275	2699	3143.65	1.81831	0.0123	0.0009
206023_at	NMU	ENSG00000109255	5550	3144.02	1.80388	0.0123	0.0009
218577_at	LRRC40	ENSG00000066557	17942	3147.32	1.86051	0.0124	0.0009
209024_s_at	ENSG00000234241		8518	3149.37	1.78052	0.0124	0.0009
221845_s_at	CLPB	ENSG00000162129	21205	3151.19	1.75881	0.0125	0.0009
202944_at	NAGA	ENSG00000198951	2473	3153.77	1.80863	0.0126	0.0009
217956_s_at	ENOPH1	ENSG00000145293	17321	3154.54	1.86245	0.0126	0.0009
211028_s_at	KHK	ENSG00000138030	10474	3156.57	1.80588	0.0127	0.0009
208852_s_at	CANX	ENSG00000127022	8347	3157.56	1.75175	0.0127	0.0009
208398_s_at	TBPL1	ENSG00000028839	7899	3159.41	1.76149	0.0127	0.0009
222240_s_at	ISYNA1	ENSG00000105655	21599	3159.63	1.78943	0.0127	0.0009
204504_s_at	HIRIP3	ENSG00000149929	4031	3161.17	1.81919	0.0128	0.0009
208021_s_at	RFC1	ENSG00000035928	7530	3161.17	1.85613	0.0128	0.0009
219403_s_at	HPSE	ENSG00000173083	18767	3163.01	1.79876	0.0129	0.0009
213534_s_at	PASK	ENSG00000115687	12915	3163.92	1.83071	0.0129	0.0009
213370_s_at	SFMBT1	ENSG00000163935	12751	3164.01	1.84293	0.0129	0.0009
212896_at	SKIV2L2	ENSG00000039123	12281	3168.38	1.79926	0.013	0.0009
221691_x_at	NPM1	ENSG00000181163	21052	3170.4	1.84664	0.0131	0.0009
202562_s_at	C14orf1	ENSG00000133935	2090	3170.51	1.85755	0.0131	0.0009
203843_at	RPS6KA3	ENSG00000177189	3370	3171.22	1.70373	0.0131	0.0009
212501_at	CEBPB	ENSG00000172216	11886	3180.71	1.70397	0.0134	0.001
221970_s_at	NOL11	ENSG00000130935	21330	3181.21	1.82627	0.0134	0.001
217185_s_at	ZNF259	ENSG00000109917	16552	3181.33	1.75504	0.0134	0.001
202190_at	CSTF1	ENSG00000101138	1718	3182.33	1.82652	0.0135	0.001
206238_s_at	YAF2	ENSG00000015153	5764	3182.99	1.77645	0.0135	0.001
216945_x_at	PASK	ENSG00000115687	16315	3185.31	1.81567	0.0135	0.001
218862_at	ASB13	ENSG00000196372	18226	3186.05	1.74038	0.0136	0.001
209187_at	DR1	ENSG00000117505	8681	3187.6	1.8015	0.0136	0.001
213577_at	SQLE	ENSG00000104549	12957	3187.92	1.82906	0.0136	0.001
202182_at	KAT2A	ENSG00000108773	1710	3198.66	1.80275	0.014	0.001
219122_s_at	THG1L	ENSG00000113272	18486	3199.72	1.75528	0.014	0.001
207813_s_at	FDXR	ENSG00000161513	7332	3200.92	1.82551	0.0141	0.001
207695_s_at	IGSF1	ENSG00000147255	7216	3201.19	1.8015	0.0141	0.001
216262_s_at	TGIF2	ENSG00000118707	15634	3202.33	1.63546	0.0141	0.001
212264_s_at	WAPAL	ENSG00000062650	11650	3203.26	1.80663	0.0141	0.001
218664_at	MECR	ENSG00000116353	18028	3207.24	1.79577	0.0143	0.001
202833_s_at	SERPINA1	ENSG00000197249	2361	3209.14	1.65829	0.0143	0.001
218336_at	PFDN2	ENSG00000143256	17701	3212.24	1.77178	0.0144	0.0011
205631_at	KIAA0586	ENSG00000100578	5158	3213.84	1.81428	0.0145	0.0011
221648_s_at	AGMAT	ENSG00000116771	21009	3216.75	1.84101	0.0146	0.0011
204386_s_at	MRP63	ENSG00000173141	3913	3217.34	1.78646	0.0146	0.0011
204319_s_at	RGS10	ENSG00000148908	3846	3218.39	1.93818	0.0146	0.0011
203007_x_at	LYPLA1	ENSG00000120992	2536	3219.89	1.79863	0.0147	0.0011
210415_s_at	ODF2	ENSG00000136811	9893	3220.23	1.89934	0.0147	0.0011
205565_s_at	FXN	ENSG00000165060	5092	3221.89	1.75431	0.0148	0.0011
219022_at	C12orf43	ENSG00000157895	18386	3222.6	1.76663	0.0148	0.0011
219031_s_at	NIP7	ENSG00000132603	18395	3225.77	1.79975	0.0149	0.0011
203871_at	SENP3	ENSG00000161956	3398	3229.6	1.75394	0.015	0.0011
202433_at	SLC35B1	ENSG00000121073	1961	3230.51	1.76761	0.015	0.0011
203061_s_at	MDC1	ENSG00000137337	2590	3234.36	1.84012	0.0152	0.0011
218000_s_at	PHLDA1	ENSG00000139289	17365	3234.85	1.78052	0.0152	0.0011
208855_s_at	STK24	ENSG00000102572	8350	3235.3	1.79664	0.0152	0.0011
212514_x_at	DDX3X	ENSG00000215301	11899	3236.75	1.71499	0.0153	0.0011
200727_s_at	ACTR2	ENSG00000138071	255	3237.33	1.74896	0.0153	0.0011
203194_s_at	NUP98	ENSG00000110713	2722	3239.32	1.83274	0.0154	0.0011
202659_at	PSMB10	ENSG00000205220	2187	3240.62	1.7358	0.0154	0.0011
208673_s_at	SRSF3	ENSG00000112081	8169	3243.61	1.93643	0.0155	0.0011
201122_x_at	EIF5AL1	ENSG00000253626	650	3243.68	1.8	0.0155	0.0011
204275_at	SOLH	ENSG00000103326	3802	3245.13	1.76113	0.0155	0.0011
212208_at	MED13L	ENSG00000123066	11594	3246.65	1.69161	0.0156	0.0012
219111_s_at	DDX54	ENSG00000123064	18475	3246.82	1.76626	0.0156	0.0012
221223_x_at	CISH	ENSG00000114737	20586	3247.05	1.7035	0.0156	0.0012
208915_s_at	GGA2	ENSG00000103365	8410	3247.72	1.80413	0.0156	0.0012
217861_s_at	PREB	ENSG00000138073	17226	3248.2	1.79975	0.0157	0.0012
210297_s_at	MSMB	ENSG00000138294	9777	3248.65	1.6659	0.0157	0.0012
221989_at	SNORA70	ENSG00000207165	21349	3248.86	1.79278	0.0157	0.0012
200901_s_at	M6PR	ENSG00000003056	429	3249.72	1.73195	0.0157	0.0012
217725_x_at	SERBP1	ENSG00000142864	17090	3250.7	1.7604	0.0157	0.0012
210250_x_at	ADSL	ENSG00000239900	9730	3251.98	1.76492	0.0158	0.0012
204957_at	ORC5	ENSG00000164815	4484	3252.98	1.88074	0.0158	0.0012
207399_at	BFSP2	ENSG00000170819	6922	3255.79	1.79776	0.0159	0.0012
211270_x_at	PTBP1	ENSG00000011304	10702	3255.88	1.82349	0.0159	0.0012
204781_s_at	FAS	ENSG00000026103	4308	3258.61	1.82589	0.016	0.0012
209039_x_at	EHD1	ENSG00000110047	8533	3259.23	1.89697	0.016	0.0012
212854_x_at	NBPF3	ENSG00000142794	12239	3263.16	1.80275	0.0162	0.0012
212287_at	SUZ12	ENSG00000178691	11673	3266.29	1.8797	0.0163	0.0012
206929_s_at	NFIC	ENSG00000141905	6455	3266.44	1.82741	0.0163	0.0012
201746_at	TP53	ENSG00000141510	1274	3268.45	1.83681	0.0164	0.0012
201326_at	SUMF2	ENSG00000129103	854	3269.11	1.79801	0.0164	0.0012
202392_s_at	PISD	ENSG00000241878	1920	3271.99	1.8288	0.0165	0.0012
212569_at	SMCHD1	ENSG00000101596	11954	3272.81	1.83096	0.0166	0.0012
212047_s_at	RNF167	ENSG00000108523	11433	3273.27	1.80375	0.0166	0.0012
202842_s_at	DNAJB9	ENSG00000128590	2370	3273.66	1.76137	0.0166	0.0012
218283_at	SS18L2	ENSG00000008324	17648	3275.8	1.84664	0.0167	0.0012
200900_s_at	M6PR	ENSG00000003056	428	3278.22	1.72836	0.0168	0.0013
212193_s_at	LARP1	ENSG00000155506	11579	3284.64	1.737	0.017	0.0013
201609_x_at	ICMT	ENSG00000116237	1137	3284.81	1.83058	0.017	0.0013
215215_s_at	ENSG00000005189		14589	3287.85	1.77855	0.0171	0.0013
211036_x_at	ANAPC5	ENSG00000089053	10481	3289.89	1.80113	0.0172	0.0013
200935_at	CALR	ENSG00000179218	463	3297.35	1.73412	0.0175	0.0013
208264_s_at	EIF3J	ENSG00000104131	7768	3297.36	1.7995	0.0175	0.0013
208668_x_at	HMGN2	ENSG00000198830	8164	3302.09	1.85305	0.0178	0.0013
200039_s_at	PSMB2	ENSG00000126067	60	3302.54	1.81693	0.0178	0.0013
209037_s_at	EHD1	ENSG00000110047	8531	3303.36	1.86116	0.0178	0.0013
219388_at	GRHL2	ENSG00000083307	18752	3305.18	1.79664	0.0179	0.0013
215947_s_at	FAM136A	ENSG00000035141	15320	3308.15	1.87086	0.018	0.0014
204785_x_at	IFNAR2	ENSG00000159110	4312	3309.54	1.8288	0.018	0.0014
203818_s_at	SF3A3	ENSG00000183431	3345	3309.66	1.90779	0.018	0.0014
201317_s_at	PSMA2	ENSG00000106588	845	3310.92	1.87086	0.0181	0.0014
208669_s_at	EID1	ENSG00000255302	8165	3312.9	1.74291	0.0181	0.0014
222382_x_at	nil	nil	nil	21741	3314.18	1.79241	0.0182	0.0014
200812_at	CCT7	ENSG00000135624	340	3315.15	1.78102	0.0182	0.0014
211484_s_at	DSCAM	ENSG00000171587	10891	3315.36	1.73135	0.0182	0.0014
205512_s_at	AIFM1	ENSG00000156709	5039	3315.42	1.79714	0.0182	0.0014
209814_at	ZNF330	ENSG00000109445	9300	3316.13	1.84536	0.0182	0.0014
201539_s_at	FHL1	ENSG00000022267	1067	3320.69	1.81995	0.0184	0.0014
209413_at	B4GALT2	ENSG00000117411	8906	3321.23	1.8045	0.0185	0.0014
222231_s_at	LRRC59	ENSG00000108829	21591	3321.36	1.84856	0.0185	0.0014
215708_s_at	PRIM2	ENSG00000146143	15081	3321.92	1.84753	0.0185	0.0014
209135_at	ASPH	ENSG00000198363	8629	3322.83	1.81819	0.0185	0.0014
211300_s_at	TP53	ENSG00000141510	10723	3323.56	1.87826	0.0185	0.0014
213133_s_at	GCSH	ENSG00000140905	12516	3331.38	1.77916	0.0188	0.0014
209314_s_at	HBS1L	ENSG00000112339	8808	3331.63	1.74315	0.0189	0.0014
212075_s_at	CSNK2A1	ENSG00000101266	11461	3334.67	1.77904	0.019	0.0014
220610_s_at	LRRFIP2	ENSG00000093167	19974	3335.32	1.7358	0.019	0.0015
218898_at	FAM57A	ENSG00000167695	18262	3337.48	1.83248	0.0191	0.0015
205063_at	SIP1	ENSG00000092208	4590	3338.81	1.79751	0.0191	0.0015
200623_s_at	CALM3	ENSG00000160014	151	3342.06	1.76088	0.0193	0.0015
202144_s_at	ADSL	ENSG00000239900	1672	3342.94	1.78683	0.0193	0.0015
201532_at	PSMA3	ENSG00000100567	1060	3346.53	1.83515	0.0195	0.0015
219244_s_at	MRPL46	ENSG00000173867	18608	3346.78	1.82678	0.0195	0.0015
204147_s_at	TFDP1	ENSG00000198176	3674	3348.23	1.8202	0.0195	0.0015
213628_at	CLCC1	ENSG00000121940	13008	3348.52	1.85639	0.0195	0.0015
218296_x_at	MSTO1	ENSG00000125459	17661	3348.89	1.76835	0.0195	0.0015
204185_x_at	PPID	ENSG00000171497	3712	3349.63	1.86013	0.0196	0.0015
200733_s_at	PTP4A1	ENSG00000112245	261	3353.85	1.79452	0.0198	0.0015
201064_s_at	PABPC4	ENSG00000090621	592	3355.55	1.74715	0.0198	0.0015
215728_s_at	ACOT7	ENSG00000097021	15101	3356.33	1.80688	0.0199	0.0015
212424_at	PDCD11	ENSG00000148843	11809	3357.11	1.76773	0.0199	0.0015
203109_at	UBE2M	ENSG00000130725	2638	3358.38	1.80475	0.0199	0.0015
218275_at	SLC25A10	ENSG00000183048	17640	3361.53	1.79689	0.0201	0.0015
208672_s_at	SRSF3	ENSG00000112081	8168	3364.86	1.88583	0.0202	0.0016
201025_at	EIF5B	ENSG00000158417	553	3366.28	1.78361	0.0203	0.0016
219743_at	HEY2	ENSG00000135547	19107	3368.29	1.76174	0.0204	0.0016
217457_s_at	RAP1GDS1	ENSG00000138698	16822	3370.48	1.78993	0.0205	0.0016
218698_at	APIP	ENSG00000149089	18062	3371.26	1.805	0.0205	0.0016
216252_x_at	FAS	ENSG00000026103	15624	3372.8	1.8055	0.0206	0.0016
206468_s_at	METTL13	ENSG00000010165	5994	3373.26	1.76113	0.0206	0.0016
201145_at	HAX1	ENSG00000143575	673	3374.74	1.78274	0.0207	0.0016
202097_at	NUP153	ENSG00000124789	1625	3377.51	1.82779	0.0208	0.0016
217898_at	C15orf24	ENSG00000134153	17263	3379.84	1.82399	0.0209	0.0016
205296_at	RBL1	ENSG00000080839	4823	3383.1	1.81378	0.021	0.0016
217832_at	SYNCRIP	ENSG00000135316	17197	3383.11	1.77375	0.021	0.0016
201611_s_at	ICMT	ENSG00000116237	1139	3390.46	1.86503	0.0214	0.0017
213649_at	SRSF7	ENSG00000115875	13029	3391.87	1.85575	0.0215	0.0017
209394_at	ASMTL	ENSG00000169093	8887	3392.26	1.78225	0.0215	0.0017
204269_at	PIM2	ENSG00000102096	3796	3394.11	1.78027	0.0216	0.0017
200903_s_at	AHCY	ENSG00000101444	431	3394.64	1.75942	0.0216	0.0017
200037_s_at	CBX3	ENSG00000122565	58	3398.06	1.82463	0.0217	0.0017
218754_at	NOL9	ENSG00000162408	18118	3399.67	1.88061	0.0218	0.0017
203462_x_at	EIF3B	ENSG00000106263	2989	3399.99	1.74219	0.0218	0.0017
208777_s_at	PSMD11	ENSG00000108671	8272	3400.2	1.87177	0.0218	0.0017
207657_x_at	TNPO1	ENSG00000083312	7178	3400.77	1.8269	0.0218	0.0017
221667_s_at	HSPB8	ENSG00000152137	21028	3402.67	1.53602	0.0219	0.0017
219985_at	HS3ST3A1	ENSG00000153976	19349	3404.37	1.79104	0.022	0.0017
201139_s_at	SSB	ENSG00000138385	667	3405.31	1.88035	0.022	0.0017
201627_s_at	INSIG1	ENSG00000186480	1155	3406.53	1.85022	0.0221	0.0017
208931_s_at	ILF3	ENSG00000129351	8426	3406.9	1.77154	0.0221	0.0017
202069_s_at	IDH3A	ENSG00000166411	1597	3407.8	1.90646	0.0221	0.0017
218739_at	ABHD5	ENSG00000011198	18103	3408.83	1.86814	0.0222	0.0017
222027_at	nil	nil	nil	21387	3409.69	1.82944	0.0222	0.0017
209301_at	CA2	ENSG00000104267	8795	3410.43	1.72728	0.0222	0.0017
200692_s_at	HSPA9	ENSG00000113013	220	3410.87	1.80225	0.0223	0.0017
210813_s_at	XRCC4	ENSG00000152422	10273	3412.13	1.84369	0.0223	0.0018
202231_at	EIF3M	ENSG00000149100	1759	3412.43	1.86814	0.0223	0.0018
53071_s_at	C17orf101	ENSG00000181396	22088	3414.52	1.81164	0.0224	0.0018
44065_at	C12orf52	ENSG00000139405	21998	3414.69	1.80388	0.0224	0.0018
211783_s_at	MTA1	ENSG00000182979	11180	3414.91	1.79801	0.0224	0.0018
202159_at	FARSA	ENSG00000179115	1687	3415.77	1.79365	0.0225	0.0018
212396_s_at	KIAA0090	ENSG00000127463	11781	3417.08	1.76467	0.0225	0.0018
212640_at	PTPLB	ENSG00000206527	12025	3419.27	1.88609	0.0226	0.0018
216602_s_at	FARSA	ENSG00000179115	15972	3419.93	1.81768	0.0226	0.0018
202223_at	STT3A	ENSG00000134910	1751	3421.7	1.80989	0.0227	0.0018
220940_at	nil	nil	nil	20304	3423.06	1.79303	0.0228	0.0018
202232_s_at	EIF3M	ENSG00000149100	1760	3429.1	1.85408	0.0231	0.0018
215223_s_at	SOD2	ENSG00000112096	14597	3429.19	1.76749	0.0231	0.0018
222130_s_at	FTSJ2	ENSG00000122687	21490	3432.54	1.81064	0.0232	0.0018
221875_x_at	HLA-F	ENSG00000204642	21235	3434	1.79763	0.0233	0.0018
207267_s_at	DSCR6	ENSG00000183145	6792	3435.63	1.8221	0.0234	0.0019
207843_x_at	CYB5A	ENSG00000166347	7362	3436.29	1.85665	0.0234	0.0019
200792_at	XRCC6	ENSG00000196419	320	3437.15	1.81177	0.0234	0.0019
217985_s_at	BAZ1A	ENSG00000198604	17350	3437.7	1.79403	0.0235	0.0019
205521_at	EXOG	ENSG00000157036	5048	3438.6	1.80563	0.0235	0.0019
201017_at	EIF1AX	ENSG00000173674	545	3439.88	1.81051	0.0236	0.0019
41160_at	MBD3	ENSG00000071655	21976	3442.19	1.80638	0.0237	0.0019
205570_at	PIP4K2A	ENSG00000150867	5097	3443.41	1.78893	0.0238	0.0019
217850_at	GNL3	ENSG00000163938	17215	3443.45	1.92119	0.0238	0.0019
212681_at	EPB41L3	ENSG00000082397	12066	3445.94	1.52986	0.0239	0.0019
217841_s_at	ENSG00000256784		17206	3452.27	1.77362	0.0242	0.0019
215450_at	nil	nil	nil	14824	3455.15	1.93509	0.0244	0.0019
207887_s_at	CALCR	ENSG00000004948	7406	3455.85	1.65004	0.0244	0.0019
202780_at	OXCT1	ENSG00000083720	2308	3456.29	1.8168	0.0244	0.0019
201263_at	TARS	ENSG00000113407	791	3458.66	1.82399	0.0245	0.002
203660_s_at	PCNT	ENSG00000160299	3187	3458.99	1.85974	0.0246	0.002
218403_at	nil	nil	nil	17768	3460.55	1.81353	0.0246	0.002
214359_s_at	HSP90AB1	ENSG00000096384	13738	3461.01	1.83223	0.0247	0.002
200712_s_at	MAPRE1	ENSG00000101367	240	3461.28	1.79851	0.0247	0.002
208990_s_at	HNRNPH3	ENSG00000096746	8484	3466.36	1.78188	0.025	0.002
220949_s_at	C7orf49	ENSG00000122783	20313	3466.58	1.8035	0.025	0.002
211698_at	EID1	ENSG00000255302	11099	3469.77	1.77645	0.0251	0.002
209579_s_at	MBD4	ENSG00000129071	9069	3470.05	1.84561	0.0252	0.002
221513_s_at	UTP14C	ENSG00000253797	20876	3470.07	1.81554	0.0251	0.002
213971_s_at	SUZ12	ENSG00000178691	13350	3470.98	1.78299	0.0252	0.002
218294_s_at	NUP50	ENSG00000093000	17659	3471.4	1.80175	0.0252	0.002
212092_at	PEG10	ENSG00000242265	11478	3472.88	1.47918	0.0253	0.002
203091_at	FUBP1	ENSG00000162613	2620	3473.85	1.78918	0.0253	0.002
216515_x_at	PTMAP3	ENSG00000218902	15886	3477.49	1.78027	0.0255	0.0021
205628_at	PRIM2	ENSG00000146143	5155	3480.22	1.83923	0.0256	0.0021
221046_s_at	GTPBP8	ENSG00000163607	20410	3480.97	1.87905	0.0257	0.0021
209239_at	NFKB1	ENSG00000109320	8733	3484.16	1.82804	0.0259	0.0021
213750_at	nil	nil	nil	13130	3486.95	1.78349	0.026	0.0021
219449_s_at	TMEM70	ENSG00000175606	18813	3487.31	1.84165	0.0261	0.0021
217720_at	CHCHD2	ENSG00000106153	17085	3487.87	1.78819	0.0261	0.0021
214022_s_at	IFITM1	ENSG00000185885	13401	3489.12	1.79913	0.0262	0.0021
211967_at	TMEM123	ENSG00000152558	11354	3489.73	1.95247	0.0262	0.0021
211429_s_at	SERPINA1	ENSG00000197249	10839	3490.05	1.70126	0.0262	0.0021
201475_x_at	MARS	ENSG00000166986	1003	3490.47	1.752	0.0262	0.0021
220885_s_at	CENPJ	ENSG00000151849	20249	3491.01	1.83363	0.0262	0.0021
218919_at	ZFAND1	ENSG00000104231	18283	3491.54	1.88583	0.0262	0.0021
220770_s_at	C5orf54	ENSG00000221886	20134	3492.23	1.89724	0.0263	0.0021
210125_s_at	ENSG00000237758		9609	3494.89	1.8363	0.0264	0.0021
219459_at	POLR3B	ENSG00000013503	18823	3496.16	1.78213	0.0265	0.0021
218357_s_at	TIMM8B	ENSG00000150779	17722	3498.12	1.78782	0.0266	0.0022
201224_s_at	SRRM1	ENSG00000133226	752	3499.22	1.78683	0.0267	0.0022
202329_at	CSK	ENSG00000103653	1857	3499.27	1.78881	0.0267	0.0022
208688_x_at	EIF3B	ENSG00000106263	8183	3501.07	1.75674	0.0268	0.0022
209744_x_at	ITCH	ENSG00000078747	9232	3502.21	1.82159	0.0268	0.0022
212093_s_at	MTUS1	ENSG00000129422	11479	3502.92	1.92266	0.0268	0.0022
200873_s_at	CCT8	ENSG00000156261	401	3503.55	1.85305	0.0269	0.0022
201300_s_at	PRNP	ENSG00000171867	828	3504.24	1.81001	0.0269	0.0022
202168_at	TAF9	ENSG00000085231	1696	3506.15	1.86077	0.027	0.0022
212568_s_at	DLAT	ENSG00000150768	11953	3507.5	1.78683	0.0271	0.0022
205531_s_at	GLS2	ENSG00000135423	5058	3509.96	1.84203	0.0272	0.0022
204514_at	DPH2	ENSG00000132768	4041	3510.24	1.81957	0.0272	0.0022
208670_s_at	EID1	ENSG00000255302	8166	3511.08	1.74134	0.0273	0.0022
219080_s_at	CTPS2	ENSG00000047230	18444	3511.31	1.8005	0.0273	0.0022
219131_at	UBIAD1	ENSG00000120942	18495	3513.23	1.80213	0.0274	0.0022
221350_at	HOXC8	ENSG00000037965	20713	3513.73	1.75163	0.0274	0.0022
218495_at	UXT	ENSG00000126756	17860	3516.35	1.80713	0.0275	0.0023
222113_s_at	EPS15L1	ENSG00000127527	21473	3519.86	1.72202	0.0277	0.0023
218799_at	GPN2	ENSG00000142751	18163	3522.32	1.84408	0.0279	0.0023
203361_s_at	MYCBP	ENSG00000214114	2888	3526.36	1.80876	0.0281	0.0023
218597_s_at	CISD1	ENSG00000122873	17962	3528.48	1.80613	0.0282	0.0023
205995_x_at	IQCB1	ENSG00000173226	5522	3529.16	1.81202	0.0283	0.0023
201242_s_at	ATP1B1	ENSG00000143153	770	3530.25	2.00416	0.0283	0.0023
210005_at	GART	ENSG00000159131	9490	3532.73	1.82551	0.0284	0.0023
202264_s_at	TOMM40	ENSG00000130204	1792	3533.34	1.81819	0.0285	0.0023
218614_at	C12orf35	ENSG00000174718	17979	3533.41	1.82298	0.0284	0.0023
218364_at	LRRFIP2	ENSG00000093167	17729	3533.9	1.77522	0.0285	0.0023
205204_at	NMB	ENSG00000197696	4731	3538.31	1.8045	0.0288	0.0024
203202_at	KRR1	ENSG00000111615	2730	3539.05	1.93563	0.0288	0.0024
205010_at	GNL3L	ENSG00000130119	4537	3541.89	1.73881	0.029	0.0024
209196_at	WDR46	ENSG00000227057	8690	3542.46	1.82172	0.029	0.0024
201104_x_at	NBPF16	ENSG00000203827	632	3542.5	1.81114	0.029	0.0024
218465_at	TMEM33	ENSG00000109133	17830	3544.86	1.82336	0.0292	0.0024
209735_at	ABCG2	ENSG00000118777	9223	3545.62	1.98275	0.0292	0.0024
206245_s_at	IVNS1ABP	ENSG00000116679	5771	3547.83	1.76602	0.0294	0.0024
202212_at	PES1	ENSG00000100029	1740	3548.18	1.75248	0.0294	0.0024
218229_s_at	POGK	ENSG00000143157	17594	3548.47	1.81756	0.0294	0.0024
214008_at	nil	nil	nil	13387	3550.96	1.82754	0.0295	0.0024
221065_s_at	CHST8	ENSG00000124302	20428	3552.47	1.75905	0.0296	0.0025
204372_s_at	KHSRP	ENSG00000088247	3899	3555.2	1.80663	0.0298	0.0025
211318_s_at	RAE1	ENSG00000101146	10738	3556.12	1.82589	0.0298	0.0025
206917_at	GNA13	ENSG00000120063	6443	3556.25	1.83414	0.0298	0.0025
218106_s_at	MRPS10	ENSG00000048544	17471	3556.85	1.82147	0.0298	0.0025
213762_x_at	RBMX	ENSG00000147274	13142	3557.54	1.8288	0.0299	0.0025
213047_x_at	SET	ENSG00000119335	12430	3558.03	1.82944	0.0299	0.0025
208766_s_at	HNRNPR	ENSG00000125944	8261	3558.1	1.85549	0.0299	0.0025
200891_s_at	SSR1	ENSG00000124783	419	3567.06	1.85961	0.0304	0.0025
203025_at	NAA10	ENSG00000102030	2554	3567.74	1.80976	0.0305	0.0025
209456_s_at	FBXW11	ENSG00000072803	8949	3568.27	1.804	0.0305	0.0025
213349_at	TMCC1	ENSG00000172765	12730	3569.34	1.83401	0.0306	0.0025
217901_at	DSG2	ENSG00000046604	17266	3570.13	1.89803	0.0306	0.0026
203946_s_at	ARG2	ENSG00000081181	3473	3570.58	2.18419	0.0306	0.0026
200848_at	AHCYL1	ENSG00000168710	376	3570.84	1.86103	0.0306	0.0026
200840_at	KARS	ENSG00000065427	368	3571.52	1.78213	0.0307	0.0026
218716_x_at	MTO1	ENSG00000135297	18080	3571.84	1.84907	0.0307	0.0026
220442_at	POC1B	ENSG00000139323	19806	3572.83	1.70882	0.0307	0.0026
210527_x_at	TUBA3C	ENSG00000198033	9995	3576.24	1.79378	0.0309	0.0026
212209_at	MED13L	ENSG00000123066	11595	3579.5	1.73833	0.0311	0.0026
221326_s_at	TUBD1	ENSG00000108423	20689	3579.79	1.88322	0.0311	0.0026
219118_at	FKBP11	ENSG00000134285	18482	3581.23	1.78398	0.0312	0.0026
211707_s_at	IQCB1	ENSG00000173226	11108	3582.84	1.80675	0.0313	0.0026
203235_at	THOP1	ENSG00000172009	2763	3583.82	1.86413	0.0314	0.0026
222305_at	nil	nil	nil	21664	3583.94	1.86658	0.0313	0.0026
204772_s_at	TTF1	ENSG00000125482	4299	3586.93	1.85176	0.0315	0.0026
219378_at	NAA16	ENSG00000172766	18742	3587.32	1.86788	0.0315	0.0026
222201_s_at	nil	nil	nil	21561	3588.31	1.90792	0.0316	0.0027
218187_s_at	C8orf33	ENSG00000182307	17552	3590.13	1.77313	0.0317	0.0027
200880_at	DNAJA1	ENSG00000086061	408	3591.18	1.8569	0.0317	0.0027
208863_s_at	SRSF1	ENSG00000136450	8358	3591.26	1.84574	0.0317	0.0027
201342_at	SNRPC	ENSG00000124562	870	3594.12	1.81491	0.0319	0.0027
214106_s_at	GMDS	ENSG00000112699	13485	3594.31	1.76822	0.0319	0.0027
203702_s_at	TTLL4	ENSG00000135912	3229	3594.82	1.79353	0.032	0.0027
221553_at	MAGT1	ENSG00000102158	20916	3596.02	1.93094	0.032	0.0027
219920_s_at	IP6K1	ENSG00000176095	19284	3599.02	1.79826	0.0322	0.0027
218236_s_at	PRKD3	ENSG00000115825	17601	3599.48	1.85678	0.0322	0.0027
209226_s_at	TNPO1	ENSG00000083312	8720	3599.96	1.85112	0.0323	0.0027
204168_at	MGST2	ENSG00000085871	3695	3604.77	1.92759	0.0326	0.0028
221782_at	DNAJC10	ENSG00000077232	21142	3606.03	1.81907	0.0327	0.0028
202429_s_at	PPP3CA	ENSG00000138814	1957	3608	1.98027	0.0328	0.0028
219704_at	YBX2	ENSG00000006047	19068	3609.43	1.82323	0.0329	0.0028
202012_s_at	EXT2	ENSG00000151348	1540	3610.9	1.82893	0.033	0.0028
203648_at	TATDN2	ENSG00000157014	3175	3611.13	1.83337	0.033	0.0028
205004_at	NKRF	ENSG00000186416	4531	3611.82	1.80525	0.033	0.0028
219126_at	PHF10	ENSG00000130024	18490	3612.35	1.93402	0.033	0.0028
209892_at	FUT4	ENSG00000196371	9378	3613.12	1.77276	0.033	0.0028
201969_at	NASP	ENSG00000132780	1497	3614.37	1.87203	0.0331	0.0028
200967_at	PPIB	ENSG00000166794	495	3614.38	1.81479	0.0331	0.0028
212995_x_at	MZT2B	ENSG00000152082	12378	3620.23	1.85922	0.0336	0.0029
200910_at	CCT3	ENSG00000163468	438	3620.43	1.81957	0.0335	0.0029
212954_at	DYRK4	ENSG00000010219	12337	3623.65	1.83948	0.0338	0.0029
39817_s_at	C6orf108	ENSG00000112667	21941	3624.22	1.75552	0.0338	0.0029
221452_s_at	TMEM14B	ENSG00000137210	20815	3627.47	1.91507	0.034	0.0029
201545_s_at	PABPN1	ENSG00000100836	1073	3629.93	1.85356	0.0342	0.0029
200881_s_at	DNAJA1	ENSG00000086061	409	3631.9	1.8492	0.0343	0.0029
219976_at	HOOK1	ENSG00000134709	19340	3632.94	1.8202	0.0344	0.0029
209030_s_at	CADM1	ENSG00000182985	8524	3633	1.83134	0.0344	0.0029
204348_s_at	AK4	ENSG00000162433	3875	3635.06	1.79763	0.0345	0.0029
210211_s_at	HSP90AA1	ENSG00000080824	9693	3638.83	1.82703	0.0348	0.003
203536_s_at	CIAO1	ENSG00000144021	3063	3639.92	1.81378	0.0348	0.003
212917_x_at	RECQL	ENSG00000004700	12301	3640.57	1.86451	0.0349	0.003
210097_s_at	NOL7	ENSG00000225921	9581	3641.36	1.80338	0.0349	0.003
204175_at	ZNF593	ENSG00000142684	3702	3642.15	1.85768	0.035	0.003
219615_s_at	KCNK5	ENSG00000164626	18979	3642.3	1.79975	0.0349	0.003
202542_s_at	AIMP1	ENSG00000164022	2070	3642.82	1.81278	0.035	0.003
218250_s_at	CNOT7	ENSG00000198791	17615	3645.59	1.83464	0.0352	0.003
207808_s_at	PROS1	ENSG00000184500	7327	3647.68	1.80876	0.0353	0.003
204003_s_at	NUPL2	ENSG00000136243	3530	3649.97	1.81378	0.0355	0.003
209777_s_at	SLC19A1	ENSG00000173638	9265	3651.05	1.86477	0.0355	0.0031
202118_s_at	CPNE3	ENSG00000085719	1646	3653.96	1.87826	0.0358	0.0031
215758_x_at	ZNF93	ENSG00000184635	15131	3655.23	1.91826	0.0359	0.0031
218587_s_at	POGLUT1	ENSG00000163389	17952	3656.65	1.82538	0.0359	0.0031
205481_at	ADORA1	ENSG00000163485	5008	3656.88	1.70421	0.0359	0.0031
213260_at	FOXC1	ENSG00000054598	12641	3659.9	1.83426	0.0361	0.0031
217869_at	HSD17B12	ENSG00000149084	17234	3660.77	1.79303	0.0362	0.0031
204426_at	TMED2	ENSG00000086598	3953	3662.08	1.84548	0.0363	0.0031
206307_s_at	FOXD1	ENSG00000183900	5833	3662.23	1.9066	0.0363	0.0031
202352_s_at	PSMD12	ENSG00000197170	1880	3664.53	1.79975	0.0364	0.0031
215411_s_at	TRAF3IP2	ENSG00000056972	14785	3665.5	1.75686	0.0365	0.0032
203316_s_at	SNRPEL1	ENSG00000227624	2843	3668.97	1.83147	0.0368	0.0032
212096_s_at	MTUS1	ENSG00000129422	11482	3669.56	2.00694	0.0368	0.0032
203199_s_at	MTRR	ENSG00000124275	2727	3670.17	1.81479	0.0368	0.0032
201762_s_at	PSME2	ENSG00000100911	1290	3672.74	1.82678	0.037	0.0032
202752_x_at	SLC7A8	ENSG00000092068	2280	3674.62	1.81605	0.0371	0.0032
221991_at	NXPH3	ENSG00000182575	21351	3675.73	1.80813	0.0372	0.0032
204347_at	AK4	ENSG00000162433	3874	3676.04	1.86607	0.0372	0.0032
204617_s_at	ACD	ENSG00000102977	4144	3676.96	1.92239	0.0373	0.0032
213305_s_at	PPP2R5C	ENSG00000078304	12686	3676.97	1.83274	0.0373	0.0032
214020_x_at	nil	nil	nil	13399	3677.87	1.86736	0.0373	0.0032
212709_at	NUP160	ENSG00000030066	12094	3678.37	1.87047	0.0373	0.0032
201400_at	PSMB3	ENSG00000108294	928	3683.71	1.80638	0.0378	0.0033
215711_s_at	WEE1	ENSG00000166483	15084	3684.93	2.0578	0.0379	0.0033
203647_s_at	FDX1	ENSG00000137714	3174	3684.95	1.89855	0.0379	0.0033
218850_s_at	LIMD1	ENSG00000144791	18214	3685.77	1.84676	0.0379	0.0033
222199_s_at	BIN3	ENSG00000147439	21559	3686.08	1.805	0.0379	0.0033
212449_s_at	LYPLA1	ENSG00000120992	11834	3691.22	1.88661	0.0383	0.0033
212907_at	SLC30A1	ENSG00000170385	12291	3691.59	1.89421	0.0383	0.0033
212720_at	PAPOLA	ENSG00000090060	12105	3694.78	1.80888	0.0386	0.0034
222068_s_at	LRRC50	ENSG00000154099	21428	3696.11	1.84369	0.0387	0.0034
221536_s_at	LSG1	ENSG00000041802	20899	3696.75	1.83719	0.0387	0.0034
218217_at	SCPEP1	ENSG00000121064	17582	3698.04	1.80876	0.0388	0.0034
212296_at	PSMD14	ENSG00000115233	11682	3700.96	1.8501	0.039	0.0034
204498_s_at	ADCY9	ENSG00000162104	4025	3704.69	1.78683	0.0394	0.0034
204093_at	CCNH	ENSG00000134480	3620	3709.27	1.86814	0.0397	0.0035
200842_s_at	EPRS	ENSG00000136628	370	3709.91	1.82602	0.0398	0.0035
205406_s_at	SPA17	ENSG00000064199	4933	3712.21	1.76688	0.04	0.0035
204839_at	POP5	ENSG00000167272	4366	3716.26	1.83795	0.0403	0.0035
203067_at	PDHX	ENSG00000110435	2596	3716.68	1.87905	0.0403	0.0035
208839_s_at	CAND1	ENSG00000111530	8334	3725.03	1.87709	0.041	0.0036
212533_at	WEE1	ENSG00000166483	11918	3725.09	1.97506	0.041	0.0036
210178_x_at	SRSF10	ENSG00000188529	9662	3727.52	1.86335	0.0412	0.0036
221255_s_at	TMEM93	ENSG00000127774	20618	3727.67	1.79776	0.0412	0.0036
203465_at	MRPL19	ENSG00000115364	2992	3728.89	1.83872	0.0413	0.0036
201730_s_at	TPR	ENSG00000047410	1258	3730.2	1.91534	0.0414	0.0036
201898_s_at	UBE2A	ENSG00000077721	1426	3730.46	1.83375	0.0414	0.0036
204808_s_at	TMEM5	ENSG00000118600	4335	3734.25	1.81491	0.0417	0.0037
215726_s_at	CYB5A	ENSG00000166347	15099	3734.45	1.88531	0.0417	0.0037
218330_s_at	NAV2	ENSG00000166833	17695	3734.93	1.74509	0.0417	0.0037
207508_at	ATP5G3	ENSG00000154518	7030	3736.35	1.84331	0.0418	0.0037
217753_s_at	ENSG00000243403		17118	3739.96	1.83248	0.0421	0.0037
201026_at	nil	nil	nil	554	3740.1	1.83274	0.0421	0.0037
209302_at	POLR2H	ENSG00000163882	8796	3742.05	1.85858	0.0423	0.0037
2028_s_at	E2F1	ENSG00000101412	2428	3743.18	1.82766	0.0424	0.0037
219028_at	HIPK2	ENSG00000064393	18392	3749.24	1.80725	0.0429	0.0038
211150_s_at	DLAT	ENSG00000150768	10593	3750.09	1.8335	0.0429	0.0038
221829_s_at	TNPO1	ENSG00000083312	21189	3750.26	1.90964	0.0429	0.0038
200826_at	SNRPD2	ENSG00000125743	354	3751.17	1.80588	0.043	0.0038
202306_at	POLR2G	ENSG00000168002	1834	3751.82	1.81869	0.0431	0.0038
211992_at	WNK1	ENSG00000060237	11379	3754.13	1.81995	0.0432	0.0038
207430_s_at	MSMB	ENSG00000138294	6952	3754.24	1.67795	0.0432	0.0038
203303_at	DYNLT3	ENSG00000165169	2830	3754.71	1.78065	0.0432	0.0038
203867_s_at	NLE1	ENSG00000073536	3394	3756.07	1.82058	0.0433	0.0038
217745_s_at	NAA50	ENSG00000121579	17110	3756.92	1.81831	0.0434	0.0039
204342_at	SLC25A24	ENSG00000085491	3869	3757.08	1.83923	0.0434	0.0039
203693_s_at	E2F3	ENSG00000112242	3220	3758.88	1.86697	0.0435	0.0039
217998_at	PHLDA1	ENSG00000139289	17363	3761.7	1.80125	0.0438	0.0039
219611_s_at	CCDC21	ENSG00000130695	18975	3762.63	1.82096	0.0438	0.0039
218993_at	RNMTL1	ENSG00000171861	18357	3763.06	1.85806	0.0438	0.0039
203017_s_at	SSX2IP	ENSG00000117155	2546	3763.07	1.82589	0.0438	0.0039
212303_x_at	KHSRP	ENSG00000088247	11689	3763.26	1.82944	0.0438	0.0039
201136_at	PLP2	ENSG00000102007	664	3763.56	1.86956	0.0438	0.0039
202420_s_at	DHX9	ENSG00000135829	1948	3766.47	1.85678	0.0441	0.0039
205704_s_at	ATP6V0A2	ENSG00000185344	5231	3769.85	1.86335	0.0443	0.004
204714_s_at	F5	ENSG00000198734	4241	3772.13	1.64741	0.0445	0.004
204142_at	ENOSF1	ENSG00000132199	3669	3773.01	1.80788	0.0446	0.004
208845_at	VDAC3	ENSG00000078668	8340	3773.02	1.9363	0.0446	0.004
218057_x_at	COX4NB	ENSG00000131148	17422	3773.9	1.8335	0.0446	0.004
218188_s_at	LMNB2	ENSG00000176619	17553	3774.26	1.73604	0.0446	0.004
221027_s_at	PLA2G12A	ENSG00000123739	20391	3775.83	1.88243	0.0447	0.004
202882_x_at	NOL7	ENSG00000225921	2410	3776.57	1.81945	0.0448	0.004
213573_at	KPNB1	ENSG00000108424	12954	3777.22	1.92279	0.0448	0.004
208959_s_at	ERP44	ENSG00000023318	8454	3777.28	1.83223	0.0448	0.004
219366_at	AVEN	ENSG00000169857	18730	3778.99	1.82589	0.0449	0.004
[truncated: 37 more rows]

## Sheet: Late_0.05_dn_probes_ann.txt
Affy Probe Id	Gene	Ensembl gene ID	gene.index	RP/Rsum	FC:(class1/class2)	pfp	P.value
202948_at	IL1R1	ENSG00000115594	2477	3.6205	-57.1468	0	0
204584_at	L1CAM	ENSG00000198910	4111	46.3247	-5.05076	0	0
221207_s_at	NBEA	ENSG00000172915	20570	51.9831	-7.12406	0	0
205780_at	BIK	ENSG00000100290	5307	52.1232	-7.87729	0	0
209380_s_at	ABCC5	ENSG00000114770	8873	57.7246	-7.64597	0	0
211559_s_at	CCNG2	ENSG00000138764	10964	58.2658	-6.15987	0	0
213711_at	KRT81	ENSG00000205426	13091	59.725	-8.47198	0	0
210139_s_at	PMP22	ENSG00000109099	9623	79.0481	-6.62169	0	0
207655_s_at	BLNK	ENSG00000095585	7176	88.843	-5.44148	0	0
211597_s_at	HOPX	ENSG00000171476	11002	89.1334	-7.86311	0	0
202708_s_at	HIST2H2BE	ENSG00000184678	2236	91.3499	-5.24048	0	0
217892_s_at	LIMA1	ENSG00000050405	17257	94.6074	-5.50255	0	0
217783_s_at	YPEL5	ENSG00000119801	17148	95.1102	-5.52203	0	0
222209_s_at	TMEM135	ENSG00000166575	21569	106.978	-5.94056	0	0
201341_at	ENC1	ENSG00000171617	869	110.983	-5.36471	0	0
220407_s_at	TGFB2	ENSG00000092969	19771	120.459	-4.43766	0	0
202770_s_at	CCNG2	ENSG00000138764	2298	121.016	-5.20862	0	0
208978_at	CRIP2	ENSG00000182809	8472	124.571	-5.11665	0	0
218627_at	DRAM1	ENSG00000136048	17992	127.234	-5.37178	0	0
200878_at	EPAS1	ENSG00000116016	406	128.605	-6.66544	0	0
215071_s_at	HIST1H2AC	ENSG00000180573	14445	133.593	-4.77202	0	0
218309_at	CAMK2N1	ENSG00000162545	17674	142.147	-5.07849	0	0
216836_s_at	ERBB2	ENSG00000141736	16206	142.238	-4.6696	0	0
213413_at	STON1	ENSG00000243244	12794	155.068	-3.57167	0	0
203728_at	BAK1	ENSG00000030110	3255	155.227	-3.70635	0	0
203304_at	BAMBI	ENSG00000095739	2831	156.251	-4.90346	0	0
204567_s_at	ABCG1	ENSG00000160179	4094	157.011	-5.39791	0	0
201939_at	PLK2	ENSG00000145632	1467	158.522	-4.57826	0	0
202806_at	DBN1	ENSG00000113758	2334	159.704	-3.87206	0	0
202769_at	CCNG2	ENSG00000138764	2297	160.949	-4.43582	0	0
213555_at	RWDD2A	ENSG00000013392	12936	162.346	-4.40273	0	0
210096_at	CYP4B1	ENSG00000142973	9580	165.985	-4.24893	0	0
222258_s_at	SH3BP4	ENSG00000130147	21617	167.896	-4.53562	0	0
202597_at	IRF6	ENSG00000117595	2125	168.902	-3.72515	0	0
212977_at	CXCR7	ENSG00000144476	12360	170.807	-3.87635	0	0
203407_at	PPL	ENSG00000118898	2934	174.38	-4.21023	0	0
219768_at	VTCN1	ENSG00000134258	19132	175.003	-5.89177	0	0
212364_at	MYO1B	ENSG00000128641	11749	177.067	-4.56305	0	0
209369_at	ANXA3	ENSG00000138772	8862	180.327	-4.76739	0	0
37117_at	ARHGAP8	ENSG00000241484	21868	180.702	-4.57446	0	0
212347_x_at	MXD4	ENSG00000123933	11732	189.684	-4.454	0	0
218532_s_at	FAM134B	ENSG00000154153	17897	189.704	-4.45925	0	0
218510_x_at	FAM134B	ENSG00000154153	17875	189.862	-4.6612	0	0
217025_s_at	DBN1	ENSG00000113758	16395	195.788	-3.58233	0	0
209566_at	INSIG2	ENSG00000125629	9056	198.908	-5.67335	0	0
203722_at	ALDH4A1	ENSG00000159423	3249	201.954	-4.18985	0	0
218704_at	RNF43	ENSG00000108375	18068	202.253	-3.71124	0	0
218182_s_at	CLDN1	ENSG00000163347	17547	207.595	-3.59128	0	0
205980_s_at	ARHGAP8	ENSG00000241484	5507	209.846	-4.46977	0	0
210778_s_at	MXD4	ENSG00000123933	10238	211.537	-3.7355	0	0
212365_at	MYO1B	ENSG00000128641	11750	212.304	-3.95424	0	0
202986_at	ARNT2	ENSG00000172379	2515	214.461	-6.00099	0	0
203184_at	FBN2	ENSG00000138829	2712	214.58	-4.81021	0	0
201842_s_at	EFEMP1	ENSG00000115380	1370	215.424	-5.47402	0	0
203413_at	NELL2	ENSG00000184613	2940	228.404	-3.8683	0	0
212724_at	RND3	ENSG00000115963	12109	234.448	-4.29572	0	0
205673_s_at	ASB9	ENSG00000102048	5200	235.088	-3.86294	0	0
209909_s_at	TGFB2	ENSG00000092969	9395	237.526	-3.64091	0	0
209102_s_at	HBP1	ENSG00000105856	8596	243.031	-3.9291	0	0
211518_s_at	BMP4	ENSG00000125378	10924	248.46	-3.63436	0	0
203038_at	PTPRK	ENSG00000152894	2567	248.889	-4.01361	0	0
214433_s_at	SELENBP1	ENSG00000143416	13812	251.72	-4.59798	0	0
204971_at	CSTA	ENSG00000121552	4498	253.062	-5.94963	0	0
204149_s_at	GSTM4	ENSG00000168765	3676	261.063	-3.56499	0	0
202241_at	TRIB1	ENSG00000173334	1769	262.184	-3.7169	0	0
207302_at	SGCG	ENSG00000102683	6826	264.402	-3.59976	0	0
209747_at	TGFB3	ENSG00000119699	9235	264.707	-3.91063	0	0
210829_s_at	SSBP2	ENSG00000145687	10289	266.391	-4.54853	0	0
209772_s_at	CD24P4	ENSG00000185275	9260	268.966	-3.91388	0	0
201041_s_at	DUSP1	ENSG00000120129	569	270.329	-4.36717	0	0
207522_s_at	ATP2A3	ENSG00000074370	7043	274.038	-3.78922	0	0
212993_at	NACC2	ENSG00000148411	12376	278.791	-3.4909	0	0
214746_s_at	ZNF467	ENSG00000181444	14122	279.413	-3.62203	0	0
208792_s_at	CLU	ENSG00000120885	8287	280.151	-4.19567	0	0
209343_at	EFHD1	ENSG00000115468	8836	282.752	-3.40298	0	0
218421_at	CERK	ENSG00000100422	17786	284.149	-3.73084	0	0
205691_at	SYNGR3	ENSG00000127561	5218	284.706	-3.909	0	0
208180_s_at	HIST1H4H	ENSG00000158406	7686	292.9	-3.96494	0	0
209911_x_at	HIST1H2BD	ENSG00000158373	9397	297.237	-3.65355	0	0
221042_s_at	CLMN	ENSG00000165959	20406	308.328	-4.8706	0	0
204589_at	NUAK1	ENSG00000074590	4116	314.47	-3.22076	0	0
212841_s_at	PPFIBP2	ENSG00000166387	12226	318.241	-4.30049	0	0
209386_at	TM4SF1	ENSG00000169908	8879	321.128	-4.48902	0	0
208791_at	CLU	ENSG00000120885	8286	321.624	-3.78738	0	0
212543_at	AIM1	ENSG00000112297	11928	323.566	-3.69917	0	0
204004_at	nil	nil	nil	3531	324.057	-3.49671	0	0
201236_s_at	BTG2	ENSG00000159388	764	326.044	-3.38628	0	0
206385_s_at	ANK3	ENSG00000151150	5911	326.524	-4.49151	0	0
207847_s_at	MUC1	ENSG00000185499	7366	327.45	-3.70867	0	0
203739_at	ZNF217	ENSG00000171940	3266	327.607	-3.65837	0	0
202048_s_at	CBX6	ENSG00000183741	1576	330.583	-3.34174	0	0
204547_at	RAB40B	ENSG00000141542	4074	335.952	-3.76174	0	0
220613_s_at	SYTL2	ENSG00000137501	19977	340.024	-3.29733	0	0
219734_at	SIDT1	ENSG00000072858	19098	340.185	-3.92801	0	0
216920_s_at	TRGC1	ENSG00000211689	16290	342.818	-3.80501	0	0
203256_at	CDH3	ENSG00000062038	2783	344.085	-3.18678	0	0
209813_x_at	TRGC1	ENSG00000211689	9299	345.564	-3.9611	0	0
219622_at	RAB20	ENSG00000139832	18986	346.498	-3.5502	0	0
203911_at	RAP1GAP	ENSG00000076864	3438	355.623	-3.89953	0	0
202454_s_at	ERBB3	ENSG00000065361	1982	370.779	-3.56673	0	0
208682_s_at	SNORA11	ENSG00000221716	8177	378.505	-3.78266	0	0
218284_at	SMAD3	ENSG00000166949	17649	380.918	-3.45767	0	0
209018_s_at	PINK1	ENSG00000158828	8512	388.187	-3.31843	0	0
203394_s_at	HES1	ENSG00000114315	2921	389.38	-3.19674	0	0
213693_s_at	MUC1	ENSG00000185499	13073	390.07	-3.55932	0	0
202047_s_at	CBX6	ENSG00000183741	1575	394.413	-3.33203	0	0
211113_s_at	ABCG1	ENSG00000160179	10557	397.894	-3.65355	0	0
205258_at	INHBB	ENSG00000163083	4785	404.07	-3.3042	0	0
203787_at	SSBP2	ENSG00000145687	3314	405.303	-4.48902	0	0
202369_s_at	TRAM2	ENSG00000065308	1897	406.237	-3.42214	0	0
202023_at	EFNA1	ENSG00000169242	1551	406.964	-4.07077	0	0
213036_x_at	ATP2A3	ENSG00000074370	12419	410.549	-3.27842	0	0
204967_at	SHROOM2	ENSG00000146950	4494	411.228	-3.37526	0	0
204653_at	TFAP2A	ENSG00000137203	4180	411.277	-3.762	0	0
218606_at	ZDHHC7	ENSG00000153786	17971	411.924	-3.34568	0	0
266_s_at	nil	nil	nil	21745	413.927	-3.57688	0	0
212256_at	GALNT10	ENSG00000164574	11642	417.595	-4.03789	0	0
209696_at	FBP1	ENSG00000165140	9184	418.878	-3.82087	0	0
217853_at	TNS3	ENSG00000136205	17218	418.975	-3.43426	0	0
203642_s_at	COBLL1	ENSG00000082438	3169	422.584	-3.50424	0	0
218280_x_at	HIST2H2AA4	ENSG00000203812	17645	423.746	-3.23037	0	0
201926_s_at	CD55	ENSG00000196352	1454	424.903	-3.69994	0	0
207414_s_at	PCSK6	ENSG00000140479	6936	431.294	-2.88386	0	0
211552_s_at	ALDH4A1	ENSG00000159423	10957	432.534	-3.28342	0	0
201549_x_at	KDM5B	ENSG00000117139	1077	432.602	-3.22366	0	0
221788_at	PGM3	ENSG00000013375	21148	436.204	-3.26097	0	0
212658_at	LHFPL2	ENSG00000145685	12043	439.652	-3.22567	0	0
203414_at	MMD	ENSG00000108960	2941	439.837	-3.60151	0	0
215806_x_at	TRGC1	ENSG00000211689	15179	442.955	-3.608	0	0
218507_at	C7orf68	ENSG00000135245	17872	443.416	-3.39544	0	0
202350_s_at	MATN2	ENSG00000132561	1878	444.624	-3.5125	0	0
213629_x_at	MT1F	ENSG00000198417	13009	446.45	-3.62882	0	0
208083_s_at	ITGB6	ENSG00000115221	7592	446.568	-4.30078	0	0
217028_at	CXCR4	ENSG00000121966	16398	450.74	-4.82256	0	0
208651_x_at	nil	nil	nil	8148	456.126	-3.36568	0	0
202525_at	PRSS8	ENSG00000052344	2053	457.068	-3.31613	0	0
202295_s_at	CTSH	ENSG00000103811	1823	457.096	-3.13247	0	0
202555_s_at	MYLK	ENSG00000065534	2083	458.384	-3.1696	0	0
218487_at	ALAD	ENSG00000148218	17852	458.54	-3.2259	0	0
201340_s_at	ENC1	ENSG00000171617	868	465.153	-3.30466	0	0
218273_s_at	PDP1	ENSG00000164951	17638	466.245	-3.09706	0	0
209034_at	PNRC1	ENSG00000146278	8528	467.119	-3.0199	0	0
203757_s_at	CEACAM6	ENSG00000086548	3284	470.892	-3.97237	0	0
212124_at	ZMIZ1	ENSG00000108175	11510	474.307	-3.18766	0	0
202973_x_at	FAM13A	ENSG00000138640	2502	475.372	-3.02556	0	0
201505_at	LAMB1	ENSG00000091136	1033	479.255	-3.2134	0	0
208650_s_at	CD24P4	ENSG00000185275	8147	481.931	-3.56351	0	0
208961_s_at	KLF6	ENSG00000067082	8456	482.629	-3.07077	0	0
202274_at	ACTG2	ENSG00000163017	1802	488.068	-2.98121	0	0
201548_s_at	KDM5B	ENSG00000117139	1076	489.788	-2.99634	0	0
213792_s_at	INSR	ENSG00000171105	13172	490.931	-2.97028	0	0
210312_s_at	IFT20	ENSG00000109083	9791	494.849	-3.61251	0	0
209114_at	TSPAN1	ENSG00000117472	8608	495.425	-3.26413	0	0
210319_x_at	MSX2	ENSG00000120149	9798	503.68	-3.0199	0	0
204378_at	BCAS1	ENSG00000064787	3905	506.81	-3.56178	0	0
201661_s_at	ACSL3	ENSG00000123983	1189	507.472	-3.52128	0	0
208873_s_at	REEP5	ENSG00000129625	8368	516.289	-3.39403	0	0
211202_s_at	KDM5B	ENSG00000117139	10643	523.264	-3.12401	0	0
213243_at	VPS13B	ENSG00000132549	12625	523.918	-3.65482	0	0
204067_at	SUOX	ENSG00000139531	3594	524.146	-3.20073	0	0
221577_x_at	GDF15	ENSG00000130513	20939	525.237	-2.71565	0	0
213455_at	FAM114A1	ENSG00000197712	12836	526.666	-3.35218	0	0
211352_s_at	NCOA3	ENSG00000124151	10768	530.103	-3.13508	0	0
215125_s_at	UGT1A1	ENSG00000241635	14499	532.294	-3.65229	0	0
208817_at	COMT	ENSG00000093010	8312	533.993	-3.37877	0	0
202826_at	SPINT1	ENSG00000166145	2354	540.149	-3.18811	0	0
213627_at	MAGED2	ENSG00000102316	13007	541.276	-3.48148	0	0
204602_at	DKK1	ENSG00000107984	4129	543.084	-3.72645	0	0
212298_at	NRP1	ENSG00000099250	11684	544.361	-3.06524	0	0
211986_at	AHNAK	ENSG00000124942	11373	544.499	-3.1488	0	0
214290_s_at	HIST2H2AA4	ENSG00000203812	13669	545.189	-3.20273	0	0
203217_s_at	ST3GAL5	ENSG00000115525	2745	547.368	-2.80267	0	0
200911_s_at	TACC1	ENSG00000147526	439	549.42	-3.50594	0	0
211657_at	CEACAM6	ENSG00000086548	11061	549.747	-3.66649	0	0
210964_s_at	GYG2	ENSG00000056998	10411	551.606	-3.20628	0	0
213301_x_at	TRIM24	ENSG00000122779	12682	553.003	-3.33734	0	0
213931_at	ID2	ENSG00000115738	13310	553.101	-3.05104	0	0
208818_s_at	COMT	ENSG00000093010	8313	553.712	-3.19585	0	0
209590_at	BMP7	ENSG00000101144	9080	555.165	-2.94201	0	0
221024_s_at	SLC2A10	ENSG00000197496	20388	556.484	-3.74483	0	0
218686_s_at	RHBDF1	ENSG00000007384	18050	559.832	-3.25194	0	0
209591_s_at	BMP7	ENSG00000101144	9081	561.509	-2.79413	0	0
211026_s_at	MGLL	ENSG00000074416	10472	561.869	-3.06524	0	0
215189_at	KRT86	ENSG00000170442	14563	566.902	-2.98638	0	0
204352_at	TRAF5	ENSG00000082512	3879	583.081	-3.23956	0	0
202149_at	NEDD9	ENSG00000111859	1677	583.183	-3.21206	0	0
217875_s_at	PMEPA1	ENSG00000124225	17240	585.616	-3.20051	0	0
200661_at	CTSA	ENSG00000064601	189	587.712	-3.11795	0	0
216379_x_at	nil	nil	nil	15750	588.016	-3.11644	0	0
203355_s_at	PSD3	ENSG00000156011	2882	590.42	-3.23104	0	0
208370_s_at	RCAN1	ENSG00000159200	7871	591.764	-3.91578	0	0
201646_at	SCARB2	ENSG00000138760	1174	596.57	-3.39121	0	0
204391_x_at	TRIM24	ENSG00000122779	3918	598.625	-3.0576	0	0
209158_s_at	CYTH2	ENSG00000105443	8652	600.64	-2.97729	0	0
219090_at	SLC24A3	ENSG00000185052	18454	604.871	-3.53841	0	0
201565_s_at	ID2	ENSG00000115738	1093	608.837	-3.62003	0	0
221808_at	RAB9A	ENSG00000123595	21168	609.704	-3.10975	0	0
212359_s_at	KIAA0913	ENSG00000214655	11744	611.049	-2.98804	0	0
209529_at	PPAP2C	ENSG00000141934	9022	612.027	-3.23889	0	0
212233_at	MAP1B	ENSG00000131711	11619	618.965	-2.57719	0	0
200632_s_at	NDRG1	ENSG00000104419	160	628.7	-3.27865	0	0
204014_at	DUSP4	ENSG00000120875	3541	629.249	-3.74639	0	0
217165_x_at	MT1F	ENSG00000198417	16532	630.246	-3.129	0	0
206043_s_at	ATP2C2	ENSG00000064270	5569	630.878	-3.13681	0	0
200920_s_at	BTG1	ENSG00000133639	448	631.982	-3.16916	0	0
204015_s_at	DUSP4	ENSG00000120875	3542	632.144	-3.4781	0	0
201015_s_at	JUP	ENSG00000173801	543	636.511	-2.91137	0	0
207826_s_at	ID3	ENSG00000117318	7345	637.446	-3.32142	0	0
213668_s_at	SOX4	ENSG00000124766	13048	638.321	-2.75566	0	0
218205_s_at	MKNK2	ENSG00000099875	17570	640.474	-3.26798	0	0
203641_s_at	COBLL1	ENSG00000082438	3168	646.757	-3.14313	0	0
202087_s_at	CTSL1	ENSG00000135047	1615	648.119	-3.15557	0	0
201660_at	ACSL3	ENSG00000123983	1188	649.165	-3.24653	0	0
204326_x_at	MT1X	ENSG00000187193	3853	649.686	-2.8695	0	0
202887_s_at	DDIT4	ENSG00000168209	2415	654.103	-2.86513	0	0
212148_at	PBX1	ENSG00000185630	11534	655.245	-3.31429	0	0
203238_s_at	NOTCH3	ENSG00000074181	2766	656.054	-2.95447	0	0
209771_x_at	nil	nil	nil	9259	657.611	-3.09835	0	0
213656_s_at	C14orf153	ENSG00000126214	13036	657.935	-2.99966	0	0
202003_s_at	ACAA2	ENSG00000167315	1531	668.785	-3.22321	0	0
204595_s_at	STC1	ENSG00000159167	4122	669.461	-2.94037	0	0
209061_at	NCOA3	ENSG00000124151	8555	674.99	-2.99281	0	0
212445_s_at	NEDD4L	ENSG00000049759	11830	675.767	-3.21251	0	0
211651_s_at	LAMB1	ENSG00000091136	11055	675.849	-2.81981	0	0
207700_s_at	NCOA3	ENSG00000124151	7221	677.085	-2.96884	0	0
203221_at	TLE1	ENSG00000196781	2749	680.843	-2.97832	0	0
204952_at	LYPD3	ENSG00000124466	4479	681.411	-3.37292	0	0
209990_s_at	GABBR2	ENSG00000136928	9476	683.106	-3.65127	0	0
213308_at	SHANK2	ENSG00000162105	12689	684.529	-3.15338	0	0
59625_at	NOL3	ENSG00000140939	22136	684.888	-3.13269	0	0
201061_s_at	STOM	ENSG00000148175	589	685.442	-2.81474	0	0
212845_at	SAMD4A	ENSG00000020577	12230	687.452	-2.84218	0	0
207018_s_at	RAB27B	ENSG00000041353	6544	688.607	-3.19408	0	0
200921_s_at	BTG1	ENSG00000133639	449	689.97	-3.37339	0	0
31874_at	GAS2L1	ENSG00000185340	21755	694.29	-3.2344	0	0
218394_at	ROGDI	ENSG00000067836	17759	702.013	-2.93549	0	0
218546_at	C1orf115	ENSG00000162817	17911	706.103	-2.93691	0	0
212012_at	PXDN	ENSG00000130508	11398	706.137	-2.96021	0	0
207126_x_at	UGT1A1	ENSG00000241635	6652	718.159	-2.9868	0	0
203780_at	MPZL2	ENSG00000149573	3307	720.854	-3.88254	0	0
212775_at	OBSL1	ENSG00000124006	12160	722.586	-3.36989	0	0
205807_s_at	TUFT1	ENSG00000143367	5334	723.606	-3.01864	0	0
209281_s_at	ATP2B1	ENSG00000070961	8775	724.266	-2.92472	0	0
204532_x_at	UGT1A1	ENSG00000241635	4059	725.554	-2.86295	0	0
202391_at	BASP1	ENSG00000176788	1919	726.823	-3.03543	0	0
218191_s_at	LMBRD1	ENSG00000168216	17556	728.118	-3.06269	0	0
205110_s_at	FGF13	ENSG00000129682	4637	730.474	-3.04913	0	0
218231_at	NAGK	ENSG00000124357	17596	732.833	-3.1145	0	0
201662_s_at	ACSL3	ENSG00000123983	1190	736.197	-3.11601	0	0
212776_s_at	OBSL1	ENSG00000124006	12161	739.049	-3.22321	0	0
202449_s_at	RXRA	ENSG00000186350	1977	740.273	-3.03732	0	0
203890_s_at	DAPK3	ENSG00000167657	3417	740.462	-2.7756	0	0
209442_x_at	ANK3	ENSG00000151150	8935	740.479	-2.94364	0	0
219616_at	ACSS3	ENSG00000111058	18980	744.579	-2.77329	0	0
212327_at	LIMCH1	ENSG00000064042	11712	751.206	-3.28889	0	0
211144_x_at	TRGC1	ENSG00000211689	10587	754.153	-3.41645	0	0
209210_s_at	FERMT2	ENSG00000073712	8704	754.195	-3.13529	0	0
203002_at	AMOTL2	ENSG00000114019	2531	755.371	-2.91097	0	0
209019_s_at	PINK1	ENSG00000158828	8513	755.424	-2.85938	0	0
209016_s_at	KRT7	ENSG00000135480	8510	755.981	-3.06673	0	0
204179_at	MB	ENSG00000198125	3706	756.193	-3.13551	0	0
217873_at	CAB39	ENSG00000135932	17238	757.43	-2.98846	0	0
209275_s_at	CLN3	ENSG00000188603	8769	758.033	-3.02765	0	0
211959_at	IGFBP5	ENSG00000115461	11346	758.176	-2.70045	0	0
201464_x_at	JUN	ENSG00000177606	992	765.208	-2.85918	0	0
203725_at	GADD45A	ENSG00000116717	3252	765.351	-2.74861	0	0
200974_at	ACTA2	ENSG00000107796	502	765.372	-2.79452	0	0
220761_s_at	TAOK3	ENSG00000135090	20125	766.211	-3.11493	0	0
209250_at	DEGS1	ENSG00000143753	8744	767.67	-3.59153	0	0
210592_s_at	SAT1	ENSG00000130066	10057	772.754	-3.03438	0	0
210041_s_at	PGM3	ENSG00000013375	9526	779.473	-3.10911	0	0
203222_s_at	TLE1	ENSG00000196781	2750	786.923	-2.88186	0	0
218628_at	CCDC53	ENSG00000120860	17993	789.086	-3.17246	0	0
203136_at	RABAC1	ENSG00000105404	2664	790.034	-3.02074	0	0
207877_s_at	NVL	ENSG00000143748	7396	791.671	-3.20695	0	0
209453_at	SLC9A1	ENSG00000090020	8946	796.794	-2.74975	0	0
218706_s_at	GRAMD3	ENSG00000155324	18070	810.058	-2.96699	0	0
218032_at	SNN	ENSG00000184602	17397	810.702	-2.83943	0	0
207069_s_at	SMAD6	ENSG00000137834	6595	812.458	-2.91946	0	0
209603_at	GATA3	ENSG00000107485	9093	812.464	-3.17004	0	0
219562_at	RAB26	ENSG00000167964	18926	814.375	-3.21162	0	0
201931_at	ETFA	ENSG00000140374	1459	816.433	-3.04871	0	0
74694_s_at	RABEP2	ENSG00000177548	22190	818.856	-3.13051	0	0
211075_s_at	CD47	ENSG00000196776	10519	825.132	-2.53626	0	0
209216_at	WDR45	ENSG00000196998	8710	825.219	-2.7614	0	0
207169_x_at	DDR1	ENSG00000204580	6695	826.052	-2.89547	0	0
218342_s_at	ERMP1	ENSG00000099219	17707	826.851	-2.9005	0	0
209868_s_at	RBMS1	ENSG00000153250	9354	831.003	-3.0153	0	0
213857_s_at	CD47	ENSG00000196776	13237	831.63	-2.62297	0	0
219520_s_at	WWC3	ENSG00000047644	18884	833.098	-2.9302	0	0
201566_x_at	nil	nil	nil	1094	837.822	-3.10222	0	0
200621_at	CSRP1	ENSG00000159176	149	838.218	-3.10738	0	0
205066_s_at	ENPP1	ENSG00000197594	4593	838.536	-2.98783	0	0
208663_s_at	TTC3	ENSG00000182670	8160	841.336	-3.23575	0	0
212334_at	GNS	ENSG00000135677	11719	843.633	-2.94303	0	0
203509_at	SORL1	ENSG00000137642	3036	852.078	-2.96144	0	0
207802_at	CRISP3	ENSG00000096006	7323	853.316	-2.99987	0	0
203623_at	PLXNA3	ENSG00000130827	3150	853.548	-2.57541	0	0
201468_s_at	NQO1	ENSG00000181019	996	853.675	-3.00466	0	0
40093_at	BCAM	ENSG00000187244	21948	855.197	-2.8564	0	0
217388_s_at	KYNU	ENSG00000115919	16753	856.731	-2.91299	0	0
221567_at	NOL3	ENSG00000140939	20930	861.105	-2.75949	0	0
203306_s_at	C6orf165	ENSG00000213204	2833	861.214	-3.14792	0	0
211068_x_at	FAM21A	ENSG00000099290	10512	869.478	-3.013	0	0
209617_s_at	CTNND2	ENSG00000169862	9107	869.79	-3.29026	0	0
220488_s_at	BCAS3	ENSG00000141376	19852	874.795	-2.96185	0	0
212062_at	ATP9A	ENSG00000054793	11448	876.951	-2.87109	0	0
202630_at	APPBP2	ENSG00000062725	2158	877.366	-3.21875	0	0
212328_at	LIMCH1	ENSG00000064042	11713	879.618	-3.13508	0	0
221884_at	MECOM	ENSG00000085276	21244	880.683	-2.74708	0	0
202743_at	PIK3R3	ENSG00000117461	2271	882.554	-2.95386	0	0
202545_at	PRKCD	ENSG00000163932	2073	883.35	-2.7781	0	0
212345_s_at	CREB3L2	ENSG00000182158	11730	883.878	-3.19519	0	0
203215_s_at	MYO6	ENSG00000196586	2743	884.591	-3.13855	0	0
209877_at	SNCG	ENSG00000173267	9363	896.464	-2.841	0	0
212989_at	SGMS1	ENSG00000198964	12372	898.109	-3.11191	0	0
212181_s_at	NUDT4	ENSG00000173598	11567	898.917	-3.00486	0	0
212013_at	PXDN	ENSG00000130508	11399	899.251	-2.79278	0	0
205052_at	AUH	ENSG00000148090	4579	900.177	-2.86374	0	0
214946_x_at	FAM21A	ENSG00000099290	14321	907.547	-2.7982	0	0
210749_x_at	DDR1	ENSG00000204580	10210	908.936	-2.99032	0	0
209060_x_at	NCOA3	ENSG00000124151	8554	914.883	-2.78427	0	0
209398_at	HIST1H1C	ENSG00000187837	8891	915.526	-2.85185	0	0
214455_at	HIST1H2BC	ENSG00000180596	13834	916.191	-2.82177	0	0
212370_x_at	FAM21A	ENSG00000099290	11755	917.366	-2.85819	0	0
217906_at	KLHDC2	ENSG00000165516	17271	920.479	-2.98908	0	0
214203_s_at	PRODH	ENSG00000100033	13582	922.034	-2.66604	0	0
210524_x_at	MT1F	ENSG00000198417	9993	922.235	-2.81259	0	0
208084_at	ITGB6	ENSG00000115221	7593	923.042	-2.9467	0	0
203395_s_at	HES1	ENSG00000114315	2922	927.711	-2.77579	0	0
201141_at	GPNMB	ENSG00000136235	669	927.938	-2.54965	0	0
203035_s_at	PIAS3	ENSG00000131788	2564	931.922	-2.74404	0	0
208012_x_at	SP110	ENSG00000135899	7521	933.751	-2.92047	0	0
204044_at	QPRT	ENSG00000103485	3571	934.609	-2.68403	0	0
213702_x_at	ASAH1	ENSG00000104763	13082	935.924	-2.88566	0	0
212458_at	SPRED2	ENSG00000198369	11843	940.338	-2.63792	0	0
39248_at	AQP3	ENSG00000165272	21928	942.449	-3.16916	0	0
208596_s_at	UGT1A1	ENSG00000241635	8094	944.054	-2.99717	0	0
205206_at	KAL1	ENSG00000011201	4733	947.561	-2.80092	0	0
201828_x_at	FAM127A	ENSG00000134590	1356	951.069	-2.77099	0	0
219156_at	SYNJ2BP	ENSG00000213463	18520	954.931	-3.05591	0	0
212120_at	RHOQ	ENSG00000119729	11506	956.788	-2.71302	0	0
200885_at	RHOC	ENSG00000155366	413	957.81	-2.84494	0	0
202006_at	PTPN12	ENSG00000127947	1534	958.018	-2.92797	0	0
218640_s_at	PLEKHF2	ENSG00000175895	18004	958.308	-3.34383	0	0
212614_at	ARID5B	ENSG00000150347	11999	960.185	-3.18524	0	0
203961_at	NEBL	ENSG00000078114	3488	961.771	-3.08464	0	0
209760_at	KIAA0922	ENSG00000121210	9248	966.888	-2.72565	0	0
202181_at	KIAA0247	ENSG00000100647	1709	970.537	-2.93081	0	0
208898_at	ATP6V1D	ENSG00000100554	8393	972.103	-3.03332	0	0
204932_at	TNFRSF11B	ENSG00000164761	4459	975.011	-3.32096	0	0
210859_x_at	CLN3	ENSG00000188603	10316	978.973	-2.73606	0	0
201009_s_at	TXNIP	ENSG00000117289	537	979.961	-2.86851	0	0
215695_s_at	GYG2	ENSG00000056998	15068	980.889	-2.81435	0	0
212534_at	ZNF24	ENSG00000172466	11919	981.772	-2.73663	0	0
215111_s_at	TSC22D1	ENSG00000102804	14485	982.737	-3.1795	0	0
200706_s_at	LITAF	ENSG00000189067	234	983.272	-3.0504	0	0
210621_s_at	RASA1	ENSG00000145715	10086	985.31	-3.00341	0	0
202271_at	FBXO28	ENSG00000143756	1799	985.45	-2.90593	0	0
222067_x_at	HIST1H2BD	ENSG00000158373	21427	986.137	-2.71791	0	0
221541_at	CRISPLD2	ENSG00000103196	20904	987.115	-2.43969	0	0
203066_at	CHST15	ENSG00000182022	2595	988.075	-3.01634	0	0
217168_s_at	HERPUD1	ENSG00000051108	16535	989.32	-2.87229	0	0
1007_s_at	DDR1	ENSG00000204580	1	990.518	-2.80286	0	0
205613_at	SYT17	ENSG00000103528	5140	991.45	-2.94323	0	0
221566_s_at	NOL3	ENSG00000140939	20929	993.278	-2.78485	0	0
210663_s_at	KYNU	ENSG00000115919	10128	993.41	-2.9015	0	0
35436_at	ENSG00000221297		21827	996.468	-2.85779	0	0
213059_at	CREB3L1	ENSG00000157613	12442	1002.9	-2.74081	0	0
215017_s_at	FNBP1L	ENSG00000137942	14391	1005.76	-3.08015	0	0
215716_s_at	ATP2B1	ENSG00000070961	15089	1006.12	-2.84968	0	0
215034_s_at	TM4SF1	ENSG00000169908	14408	1006.32	-3.64672	0	0
203986_at	STBD1	ENSG00000118804	3513	1007.43	-2.87109	0	0
200975_at	PPT1	ENSG00000131238	503	1008.53	-2.89066	0	0
202286_s_at	TACSTD2	ENSG00000184292	1814	1009.31	-2.99322	0	0
209761_s_at	SP110	ENSG00000135899	9249	1009.49	-2.91521	0	0
201428_at	CLDN4	ENSG00000189143	956	1009.62	-2.71904	0	0
208527_x_at	HIST1H2BE	ENSG00000197697	8025	1009.9	-2.71791	0	0
200940_s_at	RERE	ENSG00000142599	468	1010.58	-2.77637	0	0
209205_s_at	LMO4	ENSG00000143013	8699	1019.18	-2.71434	0	0
56197_at	PLSCR3	ENSG00000187838	22109	1019.93	-2.49632	0	0
218368_s_at	TNFRSF12A	ENSG00000006327	17733	1020.33	-2.6277	0	0
208671_at	SERINC1	ENSG00000111897	8167	1023.52	-2.82804	0	0
202609_at	EPS8	ENSG00000151491	2137	1024.62	-3.18855	0	0
212925_at	C19orf21	ENSG00000099812	12309	1027.09	-2.54206	0	0
203097_s_at	RAPGEF2	ENSG00000109756	2626	1027.59	-2.93508	0	0
204654_s_at	TFAP2A	ENSG00000137203	4181	1031.37	-2.78292	0	0
207266_x_at	RBMS1	ENSG00000153250	6791	1033.95	-2.78138	0	0
211284_s_at	GRN	ENSG00000030582	10713	1036.77	-2.77676	0	0
210827_s_at	ELF3	ENSG00000163435	10287	1037.32	-2.70738	0	0
219682_s_at	TBX3	ENSG00000135111	19046	1038.56	-2.79026	0	0
208779_x_at	DDR1	ENSG00000204580	8274	1041.65	-2.82608	0	0
212119_at	RHOQ	ENSG00000119729	11505	1043.3	-2.62442	0	0
201065_s_at	GTF2I	ENSG00000077809	593	1045.76	-2.82138	0	0
211926_s_at	MYH9	ENSG00000100345	11314	1049.43	-2.64634	0	0
203962_s_at	NEBL	ENSG00000078114	3489	1050.12	-3.07311	0	0
203315_at	NCK2	ENSG00000071051	2842	1053.42	-2.75204	0	0
212335_at	GNS	ENSG00000135677	11720	1054.5	-2.86612	0	0
204005_s_at	PAWR	ENSG00000177425	3532	1063.67	-2.91905	0	0
218242_s_at	SUV420H1	ENSG00000110066	17607	1063.82	-2.87587	0	0
217077_s_at	GABBR2	ENSG00000136928	16446	1067.16	-2.59206	0	0
213094_at	GPR126	ENSG00000112414	12477	1069.49	-2.88566	0	0
218679_s_at	VPS28	ENSG00000160948	18043	1073.79	-2.58291	0	0
217929_s_at	KIAA0319L	ENSG00000142687	17294	1077.57	-2.64836	0	0
208661_s_at	TTC3	ENSG00000182670	8158	1079.32	-3.01697	0	0
208662_s_at	TTC3	ENSG00000182670	8159	1080.73	-2.97317	0	0
217738_at	NAMPT	ENSG00000105835	17103	1082.25	-2.72187	0	0
204034_at	ETHE1	ENSG00000105755	3561	1082.91	-2.7198	0	0
218834_s_at	TMEM132A	ENSG00000006118	18198	1084.44	-2.72811	0	0
203373_at	SOCS2	ENSG00000120833	2900	1085.11	-2.77003	0	0
210045_at	IDH2	ENSG00000182054	9530	1085.98	-2.85423	0	0
204385_at	KYNU	ENSG00000115919	3912	1087.91	-2.85245	0	0
34726_at	CACNB3	ENSG00000167535	21813	1088.1	-2.61861	0	0
46665_at	SEMA4C	ENSG00000168758	22027	1089.08	-2.55974	0	0
205555_s_at	MSX2	ENSG00000120149	5082	1089.46	-2.58238	0	0
208073_x_at	TTC3	ENSG00000182670	7582	1090.11	-2.9467	0	0
207017_at	RAB27B	ENSG00000041353	6543	1090.87	-2.78678	0	0
200678_x_at	GRN	ENSG00000030582	206	1091.9	-2.67957	0	0
35666_at	SEMA3F	ENSG00000001617	21830	1092.05	-2.80597	0	0
212599_at	ENSG00000256467		11984	1099.79	-2.36838	0	0
206094_x_at	UGT1A1	ENSG00000241635	5620	1101.02	-2.82823	0	0
207431_s_at	DEGS1	ENSG00000143753	6953	1101.7	-3.0153	0	0
212151_at	PBX1	ENSG00000185630	11537	1103.35	-2.87727	0	0
210645_s_at	TTC3	ENSG00000182670	10110	1103.71	-2.91319	0	0
56256_at	SIDT2	ENSG00000149577	22110	1107.26	-2.61045	0	0
209729_at	GAS2L1	ENSG00000185340	9217	1108.91	-2.80558	0	0
204379_s_at	FGFR3	ENSG00000068078	3906	1110.71	-2.75949	0	0
218180_s_at	EPS8L2	ENSG00000177106	17545	1118.55	-2.63372	0	0
221864_at	ORAI3	ENSG00000175938	21224	1119.01	-2.85403	0	0
213839_at	CLMN	ENSG00000165959	13219	1119.11	-3.15142	0	0
207606_s_at	ARHGAP12	ENSG00000165322	7127	1119.62	-3.11105	0	0
217844_at	CTDSP1	ENSG00000144579	17209	1121.81	-2.77195	0	0
202575_at	CRABP2	ENSG00000143320	2103	1122.83	-3.07759	0	0
204597_x_at	STC1	ENSG00000159167	4124	1124.29	-2.5029	0	0
212325_at	LIMCH1	ENSG00000064042	11710	1125.12	-2.85146	0	0
201384_s_at	NBR1	ENSG00000188554	912	1126.3	-3.03459	0	0
208890_s_at	PLXNB2	ENSG00000196576	8385	1126.69	-2.6491	0	0
209919_x_at	ENSG00000216522		9405	1127.51	-2.67085	0	0
206204_at	GRB14	ENSG00000115290	5730	1129.46	-2.99758	0	0
201599_at	OAT	ENSG00000065154	1127	1129.95	-3.24226	0	0
219077_s_at	WWOX	ENSG00000186153	18441	1131.38	-2.77695	0	0
211417_x_at	ENSG00000216522		10829	1132.7	-2.70082	0	0
217904_s_at	BACE1	ENSG00000186318	17269	1133.28	-2.92006	0	0
209762_x_at	SP110	ENSG00000135899	9250	1135.49	-2.64066	0	0
201207_at	TNFAIP1	ENSG00000109079	735	1139.4	-2.6257	0	0
204791_at	NR2C1	ENSG00000120798	4318	1141.62	-2.79743	0	0
213110_s_at	COL4A5	ENSG00000188153	12493	1142.38	-2.50498	0	0
201631_s_at	IER3	ENSG00000137331	1159	1146.02	-2.40227	0	0
201422_at	IFI30	ENSG00000216490	950	1147.16	-2.49389	0	0
209046_s_at	GABARAPL2	ENSG00000034713	8540	1148.02	-2.8048	0	0
201010_s_at	TXNIP	ENSG00000117289	538	1152.27	-2.79336	0	0
216041_x_at	GRN	ENSG00000030582	15413	1157.06	-2.65663	0	0
218124_at	RETSAT	ENSG00000042445	17489	1160.53	-2.74252	0	0
221589_s_at	nil	nil	nil	20951	1160.91	-3.29551	0	0
208944_at	TGFBR2	ENSG00000163513	8439	1162.79	-2.44562	0	0
204135_at	FILIP1L	ENSG00000168386	3662	1163.17	-2.39828	0	0
216264_s_at	LAMB2	ENSG00000172037	15636	1164.58	-2.73549	0	0
212032_s_at	PTOV1	ENSG00000104960	11418	1168.51	-2.85245	0	0
221754_s_at	CORO1B	ENSG00000172725	21114	1168.63	-2.92472	0	0
201412_at	LRP10	ENSG00000197324	940	1169.23	-2.68608	0	0
211124_s_at	KITLG	ENSG00000049130	10568	1169.49	-3.07077	0	0
204546_at	KIAA0513	ENSG00000135709	4073	1173.25	-3.05802	0	0
204290_s_at	ALDH6A1	ENSG00000119711	3817	1174.64	-2.98535	0	0
207357_s_at	GALNT10	ENSG00000164574	6880	1174.81	-3.02786	0	0
210980_s_at	ASAH1	ENSG00000104763	10427	1177.34	-2.88226	0	0
200808_s_at	ZYX	ENSG00000159840	336	1179.2	-2.55	0	0
203953_s_at	CLDN3	ENSG00000165215	3480	1182.29	-2.88646	0	0
203748_x_at	RBMS1	ENSG00000153250	3275	1183.12	-2.78389	0	0
203571_s_at	C10orf116	ENSG00000148671	3098	1185.76	-2.61897	0	0
220952_s_at	PLEKHA5	ENSG00000052126	20316	1186.72	-3.0521	0	0
205730_s_at	ABLIM3	ENSG00000173210	5257	1187.12	-2.69821	0	0
201417_at	SOX4	ENSG00000124766	945	1188.08	-2.55673	0	0
208579_x_at	HIST1H2BK	ENSG00000197903	8077	1189.82	-2.80111	0	0
202150_s_at	NEDD9	ENSG00000111859	1678	1192.37	-2.62843	0	0
208872_s_at	REEP5	ENSG00000129625	8367	1192.48	-2.75414	0	0
207996_s_at	C18orf1	ENSG00000168675	7507	1193.26	-2.70532	0	0
200789_at	ECH1	ENSG00000104823	317	1196.34	-2.71377	0	0
204404_at	SLC12A2	ENSG00000064651	3931	1196.62	-2.90936	0	0
201276_at	RAB5B	ENSG00000111540	804	1201.05	-2.6297	0	0
206665_s_at	BCL2L1	ENSG00000171552	6191	1201.1	-2.65627	0	0
208161_s_at	ABCC3	ENSG00000108846	7668	1201.36	-2.67511	0	0
211458_s_at	GABARAPL3	ENSG00000238244	10867	1202.3	-2.5266	0	0
221496_s_at	TOB2	ENSG00000183864	20859	1205.44	-2.56863	0	0
203455_s_at	SAT1	ENSG00000130066	2982	1205.72	-2.98287	0	0
213230_at	CDR2L	ENSG00000109089	12612	1206.96	-2.65112	0	0
208581_x_at	MT1X	ENSG00000187193	8079	1207.1	-2.55921	0	0
217940_s_at	CARKD	ENSG00000213995	17305	1208.68	-2.7353	0	0
204784_s_at	MLF1	ENSG00000178053	4311	1208.89	-2.80617	0	0
210142_x_at	FLOT1	ENSG00000137312	9626	1210.63	-2.65516	0	0
205257_s_at	AMPH	ENSG00000078053	4784	1211.42	-2.7984	0	0
202553_s_at	SYF2	ENSG00000117614	2081	1215.02	-2.64873	0	0
203910_at	ARHGAP29	ENSG00000137962	3437	1219.86	-2.90573	0	0
200864_s_at	RAB11A	ENSG00000103769	392	1220.85	-3.03459	0	0
201605_x_at	CNN2	ENSG00000064666	1133	1224.66	-2.50377	0	0
212183_at	NUDT4	ENSG00000173598	11569	1225.34	-2.8699	0	0
201466_s_at	JUN	ENSG00000177606	994	1226.71	-2.64121	0	0
205336_at	PVALB	ENSG00000100362	4863	1226.74	-2.5989	0	0
203408_s_at	SATB1	ENSG00000182568	2935	1226.8	-2.63792	0	0
64486_at	CORO1B	ENSG00000172725	22167	1231.15	-2.68012	0	0
201087_at	PXN	ENSG00000089159	615	1232.17	-2.63134	0	0
221802_s_at	KIAA1598	ENSG00000187164	21162	1233.04	-2.85047	0	0
201418_s_at	SOX4	ENSG00000124766	946	1234.75	-2.31659	0	0
200791_s_at	IQGAP1	ENSG00000140575	319	1236.52	-2.64103	0	0
202677_at	RASA1	ENSG00000145715	2205	1239.19	-2.83589	0	0
202178_at	PRKCZ	ENSG00000067606	1706	1239.58	-2.67048	0	0
210891_s_at	GTF2I	ENSG00000077809	10345	1239.91	-2.83648	0	0
201109_s_at	THBS1	ENSG00000137801	637	1241.22	-2.0658	0	0
221986_s_at	KLHL24	ENSG00000114796	21346	1244.46	-2.62388	0	0
208284_x_at	ENSG00000216522		7788	1249.06	-2.72659	0	0
210480_s_at	MYO6	ENSG00000196586	9956	1250.09	-2.74937	0	0
203245_s_at	NCRNA00094	ENSG00000235106	2773	1251.3	-2.56116	0	0
208774_at	nil	nil	nil	8269	1253.15	-2.77387	0	0
212560_at	SORL1	ENSG00000137642	11945	1253.55	-3.31751	0	0
201825_s_at	SCCPDH	ENSG00000143653	1353	1266.78	-2.49061	0	0
202546_at	VAMP8	ENSG00000118640	2074	1267.4	-3.02367	0	0
203434_s_at	MME	ENSG00000196549	2961	1267.95	-2.77772	0	0
209130_at	SNAP23	ENSG00000092531	8624	1268.21	-3.06163	0	0
207029_at	KITLG	ENSG00000049130	6555	1271.53	-2.91258	0	0
208740_at	SAP18	ENSG00000150459	8235	1271.72	-2.78331	0	0
208749_x_at	FLOT1	ENSG00000137312	8244	1273.7	-2.57237	0	0
217047_s_at	FAM13A	ENSG00000138640	16417	1275.05	-2.43885	0	0
55065_at	MARK4	ENSG00000007047	22100	1278.64	-2.51159	0	0
200884_at	CKB	ENSG00000166165	412	1283.4	-2.55337	0	0
204794_at	DUSP2	ENSG00000158050	4321	1284.43	-2.58973	0	0
208664_s_at	TTC3	ENSG00000182670	8161	1285.34	-2.63554	0	0
204212_at	ACOT8	ENSG00000101473	3739	1286.72	-2.60106	0	0
218699_at	RAB7L1	ENSG00000117280	18063	1291.23	-2.66032	0	0
208960_s_at	KLF6	ENSG00000067082	8455	1294.39	-2.53872	0	0
213106_at	ATP8A1	ENSG00000124406	12489	1295.12	-3.11148	0	0
203247_s_at	ZNF24	ENSG00000172466	2775	1295.52	-2.78466	0	0
209908_s_at	TGFB2	ENSG00000092969	9394	1299.31	-3.1617	0	0
205220_at	GPR109B	ENSG00000255398	4747	1301.21	-3.30259	0	0
221563_at	DUSP10	ENSG00000143507	20926	1304.67	-2.53257	0	0
46323_at	CANT1	ENSG00000171302	22026	1307.32	-2.6703	0	0
212056_at	KIAA0182	ENSG00000131149	11442	1308.13	-2.61118	0	0
212979_s_at	FAM115A	ENSG00000198420	12362	1312.3	-2.86255	0	0
200704_at	LITAF	ENSG00000189067	232	1312.69	-2.85601	0	0
41386_i_at	KDM6B	ENSG00000132510	21979	1314.49	-2.39114	0	0
200761_s_at	ARL6IP5	ENSG00000144746	289	1316.84	-2.83333	0	0
203827_at	WIPI1	ENSG00000070540	3354	1318.02	-2.92391	0	0
218165_at	MEAF6	ENSG00000163875	17530	1325.48	-2.85878	0	0
214624_at	UPK1A	ENSG00000105668	14002	1329.52	-2.45156	0	0
214635_at	CLDN9	ENSG00000213937	14013	1330.62	-2.43733	0	0
201647_s_at	SCARB2	ENSG00000138760	1175	1332.47	-2.61516	0	0
202084_s_at	SEC14L1	ENSG00000129657	1612	1332.65	-2.6779	0	0
212322_at	SGPL1	ENSG00000166224	11707	1333.76	-2.52853	0	0
202668_at	EFNB2	ENSG00000125266	2196	1335.47	-2.60647	0	0
202729_s_at	LTBP1	ENSG00000049323	2257	1336.2	-2.91561	0	0
203232_s_at	ATXN1	ENSG00000124788	2760	1342.39	-3.13117	0	0
213258_at	TFPI	ENSG00000003436	12639	1344.98	-3.29414	0	0
217739_s_at	NAMPTL	ENSG00000229644	17104	1347.17	-2.62242	0	0
204710_s_at	WIPI2	ENSG00000157954	4237	1347.71	-2.55443	0	0
204484_at	PIK3C2B	ENSG00000133056	4011	1351.57	-2.62989	0	0
212321_at	SGPL1	ENSG00000166224	11706	1351.64	-2.56259	0	0
222043_at	CLU	ENSG00000120885	21403	1353.12	-2.72754	0	0
218412_s_at	GTF2IRD1	ENSG00000006704	17777	1356.37	-2.57434	0	0
212697_at	FAM134C	ENSG00000141699	12082	1357.38	-2.63116	0	0
211580_s_at	PIK3R3	ENSG00000117461	10985	1358.27	-2.46605	0	0
203216_s_at	MYO6	ENSG00000196586	2744	1360.48	-3.18016	0	0
201133_s_at	PJA2	ENSG00000198961	661	1374.75	-2.87587	0	0
212312_at	BCL2L1	ENSG00000171552	11697	1375.06	-2.66882	0	0
212508_at	MOAP1	ENSG00000165943	11893	1376.88	-2.92249	0	0
200866_s_at	PSAP	ENSG00000197746	394	1378.87	-2.56152	0	0
202106_at	GOLGA3	ENSG00000090615	1634	1379.23	-2.65112	0	0
210046_s_at	IDH2	ENSG00000182054	9531	1382.17	-2.72811	0	0
212692_s_at	LRBA	ENSG00000198589	12077	1385.83	-2.674	0	0
209050_s_at	RALGDS	ENSG00000160271	8544	1388.25	-2.60395	0	0
212547_at	nil	nil	nil	11932	1388.35	-2.62697	0	0
208899_x_at	ATP6V1D	ENSG00000100554	8394	1390.71	-2.83923	0	0
219267_at	GLTP	ENSG00000139433	18631	1396.26	-2.85997	0	0
215706_x_at	ZYX	ENSG00000159840	15079	1397.6	-2.39496	0	0
203984_s_at	CASP9	ENSG00000132906	3511	1403.26	-2.67178	0	0
212919_at	DCP2	ENSG00000172795	12303	1403.4	-2.77676	0	0
205319_at	nil	nil	nil	4846	1407.66	-2.43446	0	0
201416_at	SOX4	ENSG00000124766	944	1408.1	-2.43463	0	0
204933_s_at	TNFRSF11B	ENSG00000164761	4460	1409.99	-3.12813	0	0
200765_x_at	CTNNA1	ENSG00000044115	293	1411.12	-2.68477	0	0
203227_s_at	TSPAN31	ENSG00000135452	2755	1419.81	-2.64378	0	0
209344_at	TPM4	ENSG00000167460	8837	1422.63	-2.66032	0	0
212068_s_at	PRRC2B	ENSG00000130723	11454	1426.02	-2.45666	0	0
213042_s_at	ATP2A3	ENSG00000074370	12425	1428.14	-2.95468	0	0
214670_at	ZKSCAN1	ENSG00000106261	14046	1428.86	-2.60268	0	0
218440_at	MCCC1	ENSG00000078070	17805	1429.03	-2.58238	0	0
212572_at	STK38L	ENSG00000211455	11957	1430	-2.61752	0	0
214053_at	ERBB4	ENSG00000178568	13432	1433.22	-2.53274	0	0
203882_at	IRF9	ENSG00000213928	3409	1433.88	-2.4153	0	0
212071_s_at	SPTBN1	ENSG00000115306	11457	1435.04	-2.41647	0	0
212185_x_at	MT2A	ENSG00000125148	11571	1435.14	-2.51612	0	0
213746_s_at	FLNA	ENSG00000196924	13126	1436.14	-2.46058	0	0
218613_at	PSD3	ENSG00000156011	17978	1437.96	-2.58865	0	0
222150_s_at	PION	ENSG00000186088	21510	1438.99	-3.11212	0	0
203845_at	KAT2B	ENSG00000114166	3372	1443.75	-2.74062	0	0
206110_at	nil	nil	nil	5636	1444.6	-2.48148	0	0
208322_s_at	ST3GAL1	ENSG00000008513	7826	1445.14	-2.62934	0	0
209882_at	RIT1	ENSG00000143622	9368	1445.87	-2.6119	0	0
203445_s_at	CTDSP2	ENSG00000175215	2972	1445.98	-2.61589	0	0
222024_s_at	AKAP13	ENSG00000170776	21384	1448	-2.5962	0	0
200746_s_at	GNB1	ENSG00000078369	274	1449.69	-2.52888	0	0
205399_at	DCLK1	ENSG00000133083	4926	1459.72	-2.80928	0	0
203325_s_at	COL5A1	ENSG00000130635	2852	1461.73	-2.44511	0	0
214121_x_at	PDLIM7	ENSG00000196923	13500	1468.34	-2.76063	0	0
205698_s_at	MAP2K6	ENSG00000108984	5225	1469.29	-2.83314	0	0
218509_at	ENSG00000105520		17874	1469.65	-2.51141	0	0
219053_s_at	VPS37C	ENSG00000167987	18417	1470.19	-2.58202	0	0
213506_at	F2RL1	ENSG00000164251	12887	1474.8	-2.74594	0	0
203372_s_at	SOCS2	ENSG00000120833	2899	1476.71	-2.87488	0	0
200602_at	APP	ENSG00000142192	130	1478.99	-2.75853	0	0
204596_s_at	STC1	ENSG00000159167	4123	1479.01	-2.56561	0	0
208490_x_at	HIST1H2BF	ENSG00000197846	7988	1479.3	-2.42553	0	0
219236_at	PAQR6	ENSG00000160781	18600	1482	-2.48079	0	0
204200_s_at	PDGFB	ENSG00000100311	3727	1482.35	-2.48217	0	0
218192_at	IP6K2	ENSG00000068745	17557	1483.89	-2.50134	0	0
217971_at	LAMTOR3	ENSG00000109270	17336	1485.17	-2.76351	0	0
210616_s_at	SEC31A	ENSG00000138674	10081	1498	-2.6831	0	0
202963_at	RFX5	ENSG00000143390	2492	1499.48	-2.46964	0	0
215037_s_at	BCL2L1	ENSG00000171552	14411	1499.92	-2.53731	0	0
212867_at	NCOA2	ENSG00000140396	12252	1500.38	-2.83648	0	0
211724_x_at	MIOS	ENSG00000164654	11124	1501.72	-2.60178	0	0
219223_at	C9orf7	ENSG00000160325	18587	1503.97	-2.63481	0	0
201302_at	ANXA4	ENSG00000196975	830	1508.66	-2.79278	0	0
203992_s_at	KDM6A	ENSG00000147050	3519	1513.5	-2.77772	0	0
204624_at	ATP7B	ENSG00000123191	4151	1519.97	-2.62642	0	0
206128_at	ADRA2C	ENSG00000184160	5654	1521.45	-2.65204	0	0
219573_at	LRRC16A	ENSG00000079691	18937	1521.74	-2.65719	0	0
213988_s_at	SAT1	ENSG00000130066	13367	1522.1	-2.83373	0	0
218177_at	CHMP1B	ENSG00000255112	17542	1525.24	-2.46485	0	0
215000_s_at	FEZ2	ENSG00000171055	14375	1526.41	-2.61027	0	0
201855_s_at	ATMIN	ENSG00000166454	1383	1528.17	-2.66808	0	0
210844_x_at	CTNNA1	ENSG00000044115	10304	1532.87	-2.57826	0	0
213622_at	COL9A2	ENSG00000049089	13002	1534.43	-2.77368	0	0
209215_at	MFSD10	ENSG00000109736	8709	1536.3	-2.457	0	0
211679_x_at	GABBR2	ENSG00000136928	11081	1536.49	-2.63883	0	0
207862_at	UPK2	ENSG00000110375	7381	1538.16	-2.62515	0	0
215068_s_at	ENSG00000203571		14442	1538.25	-2.73568	0	0
200636_s_at	PTPRF	ENSG00000142949	164	1543.49	-2.67363	0	0
212757_s_at	CAMK2G	ENSG00000148660	12142	1545.03	-2.64983	0	0
209585_s_at	MINPP1	ENSG00000107789	9075	1546.91	-2.68421	0	0
221939_at	YIPF2	ENSG00000130733	21299	1549.46	-2.68459	0	0
212761_at	TCF7L2	ENSG00000148737	12146	1550.43	-3.19607	0	0
201651_s_at	PACSIN2	ENSG00000100266	1179	1553.91	-2.58274	0	0
201116_s_at	CPE	ENSG00000109472	644	1554.38	-2.51385	0	0
200760_s_at	ARL6IP5	ENSG00000144746	288	1558.24	-2.67215	0	0
212929_s_at	FAM21A	ENSG00000099290	12313	1560.9	-2.50411	0	0
219039_at	SEMA4C	ENSG00000168758	18403	1562.08	-2.36068	0	0
218175_at	CCDC92	ENSG00000119242	17540	1562.12	-2.59386	0	0
210674_s_at	PCDHAC2	ENSG00000243232	10138	1562.4	-2.66493	0	0
218788_s_at	SMYD3	ENSG00000185420	18152	1565.41	-2.71622	0	0
213174_at	TTC9	ENSG00000133985	12556	1567.87	-2.59404	0	0
216268_s_at	JAG1	ENSG00000101384	15640	1568.2	-2.65259	0	0
220625_s_at	ELF5	ENSG00000135374	19989	1569	-2.95857	0	0
203759_at	ST3GAL4	ENSG00000110080	3286	1575.29	-2.70176	0	0
212332_at	RBL2	ENSG00000103479	11717	1576.83	-2.48958	0	0
208991_at	STAT3	ENSG00000168610	8485	1582.22	-2.65829	0	0
201843_s_at	EFEMP1	ENSG00000115380	1371	1587.64	-2.72036	0	0
216338_s_at	YIPF3	ENSG00000137207	15709	1591.37	-2.61625	0	0
201432_at	CAT	ENSG00000121691	960	1594.2	-2.64616	0	0
214239_x_at	PCGF2	ENSG00000056661	13618	1598.46	-2.83294	0	0
209556_at	NCDN	ENSG00000020129	9048	1599.78	-2.61353	0	0
213836_s_at	WIPI1	ENSG00000070540	13216	1600.48	-2.93915	0	0
218853_s_at	MOSPD1	ENSG00000101928	18217	1600.94	-2.43378	0	0
218218_at	APPL2	ENSG00000136044	17583	1603.45	-2.75834	0	0
203204_s_at	KDM4A	ENSG00000066135	2732	1603.94	-2.34031	0	0
218020_s_at	ZFAND3	ENSG00000156639	17385	1605.37	-2.4777	0	0
218004_at	BSDC1	ENSG00000160058	17369	1606.14	-2.48268	0	0
208786_s_at	MAP1LC3B	ENSG00000140941	8281	1606.82	-2.62042	0	0
201471_s_at	SQSTM1	ENSG00000161011	999	1607.17	-2.64469	0	0
209409_at	GRB10	ENSG00000106070	8902	1609.35	-2.39396	0	0
204341_at	TRIM16L	ENSG00000108448	3868	1609.85	-2.53362	0	0
218045_x_at	PTMS	ENSG00000159335	17410	1612.5	-2.53608	0	0
218476_at	POMT1	ENSG00000130714	17841	1613.8	-2.39081	0	0
216061_x_at	PDGFB	ENSG00000100311	15433	1613.9	-2.5095	0	0
204942_s_at	ALDH3B2	ENSG00000132746	4469	1616	-2.44426	0	0
221039_s_at	ASAP1	ENSG00000153317	20403	1616.9	-2.54877	0	0
204201_s_at	PTPN13	ENSG00000163629	3728	1616.9	-2.65057	0	0
200899_s_at	MGEA5	ENSG00000198408	427	1621.16	-2.48682	0	0
204897_at	PTGER4	ENSG00000171522	4424	1624.75	-2.36871	0	0
202100_at	RALB	ENSG00000144118	1628	1625.79	-2.59692	0	0
205860_x_at	FOLH1	ENSG00000086205	5387	1626.08	-2.62515	0	0
219049_at	CSGALNACT1	ENSG00000147408	18413	1626.51	-3.33018	0	0
203732_at	TRIP4	ENSG00000103671	3259	1630.68	-2.70682	0	0
215127_s_at	RBMS1	ENSG00000153250	14501	1635.03	-2.60973	0	0
213446_s_at	IQGAP1	ENSG00000140575	12827	1635.05	-2.38436	0	0
210987_x_at	TPM1	ENSG00000140416	10434	1637.41	-2.50637	0	0
201925_s_at	CD55	ENSG00000196352	1453	1637.62	-3.02095	0	0
202085_at	TJP2	ENSG00000119139	1613	1639.21	-2.80947	0	0
201462_at	SCRN1	ENSG00000136193	990	1639.72	-2.54383	0	0
211456_x_at	MT1H	ENSG00000205358	10865	1643.06	-2.422	0	0
201778_s_at	KIAA0494	ENSG00000159658	1306	1644.77	-2.79917	0	0
202378_s_at	LEPROT	ENSG00000213625	1906	1646.18	-2.57648	0	0
202165_at	PPP1R2	ENSG00000184203	1693	1646.98	-2.71942	0	0
217743_s_at	TMEM30A	ENSG00000112697	17108	1652.82	-2.76868	0	0
212689_s_at	KDM3A	ENSG00000115548	12074	1653.24	-2.47959	0	0
209530_at	CACNB3	ENSG00000167535	9023	1660.65	-2.44698	0	0
201301_s_at	ANXA4	ENSG00000196975	829	1660.79	-2.66845	0	0
201709_s_at	NIPSNAP1	ENSG00000184117	1237	1663.18	-2.39612	0	0
220318_at	SPATA20	ENSG00000006282	19682	1664.8	-2.68124	0	0
209710_at	GATA2	ENSG00000179348	9198	1669.68	-2.67196	0	0
203556_at	ZHX2	ENSG00000178764	3083	1671.61	-2.5585	0	0
202772_at	HMGCL	ENSG00000117305	2300	1674.29	-2.44901	0	0
204131_s_at	FOXO3	ENSG00000118689	3658	1675.39	-2.45734	0	0
217437_s_at	TACC1	ENSG00000147526	16802	1682.52	-2.61371	0	0
208373_s_at	P2RY6	ENSG00000171631	7874	1682.89	-2.89487	0	0
209062_x_at	NCOA3	ENSG00000124151	8556	1683.24	-2.3227	0	0
204990_s_at	ITGB4	ENSG00000132470	4517	1683.38	-2.52958	0	0
202193_at	LIMK2	ENSG00000182541	1721	1685.91	-2.73265	0	0
213050_at	COBL	ENSG00000106078	12433	1687.19	-2.55354	0	0
217765_at	NRBP1	ENSG00000115216	17130	1687.67	-2.42519	0	0
201280_s_at	DAB2	ENSG00000153071	808	1689.22	-2.74138	0	0
205776_at	FMO5	ENSG00000131781	5303	1689.44	-3.16499	0	0
211259_s_at	BMP7	ENSG00000101144	10692	1689.69	-2.45326	0	0
213139_at	SNAI2	ENSG00000019549	12522	1691.82	-2.41965	0	0
210222_s_at	RTN1	ENSG00000139970	9703	1691.98	-2.55655	0	0
212346_s_at	MXD4	ENSG00000123933	11731	1694.82	-2.52748	0	0
206059_at	ZNF91	ENSG00000167232	5585	1695.83	-2.55673	0	0
200859_x_at	FLNA	ENSG00000196924	387	1698.31	-2.33415	0	0
204384_at	ENSG00000221297		3911	1700.26	-2.58524	0	0
208690_s_at	PDLIM1	ENSG00000107438	8185	1701.67	-2.25152	0	0
214696_at	C17orf91	ENSG00000186594	14072	1701.81	-2.54506	0	0
202421_at	IGSF3	ENSG00000143061	1949	1703.05	-2.69036	0	0
202125_s_at	TRAK2	ENSG00000115993	1653	1704.42	-2.72792	0	0
221804_s_at	FAM45B	ENSG00000221930	21164	1705.24	-2.63171	0	0
205483_s_at	ISG15	ENSG00000187608	5010	1707.25	-2.33674	0	0
214858_at	ENSG00000218416		14233	1707.56	-2.48148	0	0
213142_x_at	PION	ENSG00000186088	12525	1709.61	-3.08506	0	0
202598_at	S100A13	ENSG00000189171	2126	1711.31	-2.57059	0	0
217943_s_at	MAP7D1	ENSG00000116871	17308	1713.11	-2.39363	0	0
202871_at	TRAF4	ENSG00000076604	2399	1715.73	-2.65351	0	0
212399_s_at	VGLL4	ENSG00000144560	11784	1716.61	-2.46058	0	0
218401_s_at	ZNF281	ENSG00000162702	17766	1720.7	-2.5062	0	0
210239_at	IRX5	ENSG00000176842	9719	1722.23	-2.56418	0	0
206860_s_at	MIOS	ENSG00000164654	6386	1723.88	-2.49857	0	0
215696_s_at	SEC16A	ENSG00000148396	15069	1726.66	-2.77733	0	0
206302_s_at	NUDT4	ENSG00000173598	5828	1727.39	-2.75853	0	0
216129_at	nil	nil	nil	15501	1728.11	-2.45768	0	0
212632_at	STX7	ENSG00000079950	12017	1728.62	-2.55213	0	0
209730_at	SEMA3F	ENSG00000001617	9218	1734.23	-2.50082	0	0
212982_at	ZDHHC17	ENSG00000186908	12365	1738.37	-2.62861	0	0
211689_s_at	TMPRSS2	ENSG00000184012	11090	1740.67	-2.73834	0	0
210075_at	2011-03-02	ENSG00000099785	9559	1741.18	-2.45241	0	0
47069_at	PRR5	ENSG00000186654	22029	1741.82	-2.35414	0	0
214733_s_at	YIPF1	ENSG00000058799	14109	1743.99	-2.6072	0	0
209630_s_at	nil	nil	nil	9120	1746.3	-2.78775	0	0
218454_at	PLBD1	ENSG00000121316	17819	1746.62	-2.44291	0	0
212744_at	BBS4	ENSG00000140463	12129	1746.64	-2.60503	0	0
201525_at	APOD	ENSG00000189058	1053	1749	-2.37117	0	0
211984_at	CALM1	ENSG00000198668	11371	1752.3	-2.49805	0	0
218676_s_at	PCTP	ENSG00000141179	18040	1752.68	-2.72754	0	0
202732_at	PKIG	ENSG00000168734	2260	1753.41	-2.62224	0	0
221732_at	CANT1	ENSG00000171302	21092	1755.77	-2.53274	0	0
209920_at	BMPR2	ENSG00000204217	9406	1756.68	-2.43564	0	0
212117_at	RHOQ	ENSG00000119729	11503	1758.48	-2.48906	0	0
212305_s_at	MIA3	ENSG00000154305	11690	1761.04	-2.84356	0	0
210664_s_at	TFPI	ENSG00000003436	10129	1762.24	-2.5971	0	0
200660_at	S100A11	ENSG00000163191	188	1765.02	-2.49009	0	0
200745_s_at	GNB1	ENSG00000078369	273	1766.28	-2.45615	0	0
208732_at	RAB2A	ENSG00000104388	8227	1767.14	-2.7783	0	0
213587_s_at	ATP6V0E2	ENSG00000171130	12967	1774.28	-2.69372	0	0
201760_s_at	WSB2	ENSG00000176871	1288	1774.74	-2.78775	0	0
203917_at	CXADR	ENSG00000154639	3444	1776.24	-2.38105	0	0
200907_s_at	PALLD	ENSG00000129116	435	1778.14	-2.50463	0	0
218935_at	EHD3	ENSG00000013016	18299	1782.99	-2.79956	0	0
200800_s_at	HSPA1B	ENSG00000204388	328	1787.86	-2.58256	0	0
201427_s_at	SEPP1	ENSG00000250722	955	1788.03	-2.73625	0	0
214544_s_at	SNAP23	ENSG00000092531	13923	1789.29	-2.87408	0	0
210986_s_at	TPM1	ENSG00000140416	10433	1789.36	-2.53942	0	0
218435_at	DNAJC15	ENSG00000120675	17800	1790.32	-2.31322	0	0
211342_x_at	MED12	ENSG00000184634	10760	1791.07	-2.39562	0	0
201816_s_at	GBAS	ENSG00000146729	1344	1791.62	-2.7317	0	0
203825_at	BRD3	ENSG00000169925	3352	1793.06	-2.45905	0	0
215501_s_at	DUSP10	ENSG00000143507	14874	1797.11	-2.37216	0	0
221769_at	SPSB3	ENSG00000162032	21129	1798.16	-2.52223	0	0
208862_s_at	CTNND1	ENSG00000198561	8357	1799.52	-2.51804	0	0
200871_s_at	PSAP	ENSG00000197746	399	1803.02	-2.38601	0	0
212908_at	DNAJC16	ENSG00000116138	12292	1804.34	-2.37479	0	0
221934_s_at	DALRD3	ENSG00000178149	21294	1814.26	-2.47495	0	0
209991_x_at	GABBR2	ENSG00000136928	9477	1815.87	-2.50585	0	0
212930_at	ATP2B1	ENSG00000070961	12314	1816.49	-2.64414	0	0
208998_at	UCP2	ENSG00000175567	8492	1818.32	-2.36444	0	0
216159_s_at	nil	nil	nil	15531	1818.51	-2.6007	0	0
202481_at	DHRS3	ENSG00000162496	2009	1820.01	-2.5539	0	0
201758_at	TSG101	ENSG00000074319	1286	1822	-2.53186	0	0
208030_s_at	ADD1	ENSG00000087274	7539	1824.14	-2.61299	0	0
207966_s_at	GLG1	ENSG00000090863	7479	1825.76	-2.38618	0.0001	0
202284_s_at	CDKN1A	ENSG00000124762	1812	1828.38	-2.39081	0.0001	0
214752_x_at	FLNA	ENSG00000196924	14128	1829.66	-2.33044	0.0001	0
213526_s_at	LIN37	ENSG00000188223	12907	1832.27	-2.61444	0.0001	0
214266_s_at	PDLIM7	ENSG00000196923	13645	1835.99	-2.47101	0.0001	0
221958_s_at	WLS	ENSG00000116729	21318	1838.11	-2.36953	0.0001	0
217890_s_at	PARVA	ENSG00000197702	17255	1839.39	-2.31819	0.0001	0
203504_s_at	ABCA1	ENSG00000165029	3031	1839.78	-2.68124	0.0001	0
221215_s_at	RIPK4	ENSG00000183421	20578	1841.97	-2.67122	0.0001	0
208684_at	COPA	ENSG00000122218	8179	1842.25	-2.69372	0.0001	0
218145_at	TRIB3	ENSG00000101255	17510	1843.16	-2.14384	0.0001	0
201465_s_at	JUN	ENSG00000177606	993	1846.32	-2.56472	0.0001	0
203943_at	KIF3B	ENSG00000101350	3470	1852.77	-2.4485	0.0001	0
211979_at	GPR107	ENSG00000148358	11366	1854.91	-2.52031	0.0001	0
221718_s_at	AKAP13	ENSG00000170776	21078	1856.32	-2.52293	0.0001	0
213146_at	KDM6B	ENSG00000132510	12529	1856.37	-2.32527	0.0001	0
202324_s_at	ACBD3	ENSG00000182827	1852	1856.42	-2.68198	0.0001	0
212285_s_at	AGRN	ENSG00000188157	11671	1858.04	-2.36904	0.0001	0
209440_at	PRPS1	ENSG00000147224	8933	1858.17	-2.34161	0.0001	0
215253_s_at	RCAN1	ENSG00000159200	14627	1861.09	-2.58041	0.0001	0
201975_at	CLIP1	ENSG00000130779	1503	1864.27	-2.63609	0.0001	0
201467_s_at	NQO1	ENSG00000181019	995	1864.43	-2.60232	0.0001	0
221985_at	KLHL24	ENSG00000114796	21345	1864.75	-2.45888	0.0001	0
213572_s_at	SERPINB1	ENSG00000021355	12953	1866.93	-2.54294	0.0001	0
200620_at	TMEM59	ENSG00000116209	148	1867	-2.66161	0.0001	0
221479_s_at	BNIP3L	ENSG00000104765	20842	1867.67	-2.59926	0.0001	0
200879_s_at	EPAS1	ENSG00000116016	407	1869.28	-3.12423	0.0001	0
208937_s_at	ID1	ENSG00000125968	8432	1870.97	-2.40294	0.0001	0
201561_s_at	CLSTN1	ENSG00000171603	1089	1873.85	-2.63043	0.0001	0
202101_s_at	RALB	ENSG00000144118	1629	1875.52	-2.55921	0.0001	0
204524_at	PDPK1	ENSG00000140992	4051	1880.39	-2.57273	0.0001	0
208523_x_at	HIST1H2BI	ENSG00000168242	8021	1883.3	-2.36789	0.0001	0
218541_s_at	C8orf4	ENSG00000176907	17906	1883.89	-2.46519	0.0001	0
221486_at	ENSA	ENSG00000143420	20849	1886.76	-2.55107	0.0001	0
210387_at	nil	nil	nil	9865	1887.13	-2.8085	0.0001	0
213734_at	RFC5	ENSG00000111445	13114	1887.24	-2.79142	0.0001	0
219513_s_at	SH2D3A	ENSG00000125731	18877	1889.48	-2.37578	0.0001	0
213392_at	IQCK	ENSG00000174628	12773	1890.03	-2.41613	0.0001	0
205225_at	ESR1	ENSG00000091831	4752	1890.73	-2.72301	0.0001	0
202071_at	SDC4	ENSG00000124145	1599	1891.24	-2.56614	0.0001	0
202305_s_at	FEZ2	ENSG00000171055	1833	1891.63	-2.41111	0.0001	0
57588_at	SLC24A3	ENSG00000185052	22122	1896.71	-2.55407	0.0001	0
203460_s_at	PSEN1	ENSG00000080815	2987	1897.29	-2.53011	0.0001	0
208626_s_at	VAT1	ENSG00000108828	8123	1898.81	-2.32898	0.0001	0
200945_s_at	SEC31A	ENSG00000138674	473	1904.71	-2.62788	0.0001	0
215363_x_at	FOLH1	ENSG00000086205	14737	1907.87	-2.59045	0.0001	0
201373_at	PLEC	ENSG00000178209	901	1910.64	-2.41446	0.0001	0
32209_at	FAM89B	ENSG00000176973	21768	1910.7	-2.4375	0.0001	0
209110_s_at	RGL2	ENSG00000237441	8604	1912.92	-2.4977	0.0001	0
201473_at	JUNB	ENSG00000171223	1001	1913.09	-2.49909	0.0001	0
201847_at	LIPA	ENSG00000107798	1375	1913.16	-2.57398	0.0001	0
211988_at	SMARCE1	ENSG00000073584	11375	1916.52	-2.69391	0.0001	0
203939_at	NT5E	ENSG00000135318	3466	1916.91	-2.22808	0.0001	0
212812_at	nil	nil	nil	12197	1918.43	-2.59998	0.0001	0
212503_s_at	DIP2C	ENSG00000151240	11888	1918.44	-2.67623	0.0001	0
203633_at	CPT1A	ENSG00000110090	3160	1918.69	-2.54471	0.0001	0
202027_at	TMEM184B	ENSG00000198792	1555	1921.48	-2.36789	0.0001	0
202113_s_at	SNX2	ENSG00000205302	1641	1924.05	-2.70626	0.0001	0
201880_at	ARIH1	ENSG00000166233	1408	1924.59	-2.58095	0.0001	0
201289_at	CYR61	ENSG00000142871	817	1929.65	-2.58991	0.0001	0
209217_s_at	ENSG00000250232		8711	1930.05	-2.41714	0.0001	0
212163_at	KIDINS220	ENSG00000134313	11549	1931.79	-2.52223	0.0001	0
AFFX-r2-Hs28SrRNA-5_at	nil	nil	nil	22274	1931.98	-1	0.0001	0
210095_s_at	IGFBP3	ENSG00000146674	9579	1932.87	-2.46947	0.0001	0
218501_at	ARHGEF3	ENSG00000163947	17866	1933.99	-2.49805	0.0001	0
218639_s_at	ZXDC	ENSG00000070476	18003	1936.76	-2.40761	0.0001	0
207131_x_at	ENSG00000216522		6657	1938	-2.46331	0.0001	0
217733_s_at	TMSB10	ENSG00000034510	17098	1939.88	-2.42284	0.0001	0
208407_s_at	CTNND1	ENSG00000198561	7908	1942.63	-2.6605	0.0001	0
203206_at	FAM53B	ENSG00000189319	2734	1942.85	-2.46844	0.0001	0
209578_s_at	POFUT2	ENSG00000186866	9068	1943.4	-2.50116	0.0001	0
201346_at	ADIPOR2	ENSG00000006831	874	1944.7	-2.42974	0.0001	0
209784_s_at	JAG2	ENSG00000184916	9272	1945.35	-2.52258	0.0001	0
206461_x_at	MT1H	ENSG00000205358	5987	1951.73	-2.30122	0.0001	0
217852_s_at	ARL8B	ENSG00000134108	17217	1953.25	-2.53257	0.0001	0
201829_at	NET1	ENSG00000173848	1357	1953.86	-2.59926	0.0001	0
219587_at	TTC12	ENSG00000149292	18951	1955.05	-2.4894	0.0001	0
202781_s_at	INPP5K	ENSG00000132376	2309	1957.14	-2.47684	0.0001	0
201117_s_at	CPE	ENSG00000109472	645	1957.17	-2.50741	0.0001	0
218066_at	SLC12A7	ENSG00000113504	17431	1959.02	-2.36182	0.0001	0
201985_at	KIAA0196	ENSG00000164961	1513	1960.35	-2.57273	0.0001	0
212870_at	SOS2	ENSG00000100485	12255	1963.27	-2.64011	0.0001	0
209785_s_at	PLA2G4C	ENSG00000105499	9273	1966.18	-2.2958	0.0001	0
217419_x_at	AGRN	ENSG00000188157	16784	1966.22	-2.30697	0.0001	0
207156_at	HIST1H2AG	ENSG00000196787	6682	1966.27	-2.41011	0.0001	0
218641_at	C11orf95	ENSG00000188070	18005	1966.47	-2.49389	0.0001	0
204032_at	BCAR3	ENSG00000137936	3559	1966.5	-2.45683	0.0001	0
222212_s_at	LASS2	ENSG00000143418	21572	1972.24	-2.46605	0.0001	0
220748_s_at	ZNF580	ENSG00000213015	20112	1973.58	-2.4153	0.0001	0
218035_s_at	RBM47	ENSG00000163694	17400	1976.26	-2.6618	0.0001	0
36129_at	SGSM2	ENSG00000141258	21841	1977.95	-2.40111	0.0001	0
50965_at	RAB26	ENSG00000167964	22066	1978.03	-2.67419	0.0001	0
202669_s_at	EFNB2	ENSG00000125266	2197	1978.27	-2.40477	0.0001	0
201022_s_at	DSTN	ENSG00000125868	550	1980.55	-2.52993	0.0001	0
201234_at	ILK	ENSG00000166333	762	1980.97	-2.46605	0.0001	0
218142_s_at	CRBN	ENSG00000113851	17507	1983.07	-2.52031	0.0001	0
214953_s_at	APP	ENSG00000142192	14328	1987.25	-2.4446	0.0001	0
217286_s_at	NDRG3	ENSG00000101079	16651	1989.04	-2.43885	0.0001	0
204454_at	LDOC1	ENSG00000182195	3981	1989.09	-2.37578	0.0001	0
202308_at	SREBF1	ENSG00000072310	1836	1993.65	-2.5738	0.0001	0
212753_at	ENSG00000256978		12138	1993.8	-2.34616	0.0001	0
202130_at	RIOK3	ENSG00000101782	1658	1995.02	-2.63317	0.0001	0
212288_at	FNBP1	ENSG00000187239	11674	1996.76	-2.71208	0.0001	0
204351_at	S100P	ENSG00000163993	3878	1997.95	-2.37594	0.0001	0
214736_s_at	ADD1	ENSG00000087274	14112	1998.44	-2.44291	0.0001	0
219842_at	ARL15	ENSG00000185305	19206	2001.69	-2.41228	0.0001	0
202207_at	ARL4C	ENSG00000188042	1735	2008.74	-2.81766	0.0001	0
218856_at	TNFRSF21	ENSG00000146072	18220	2009.22	-2.23148	0.0001	0
221861_at	nil	nil	nil	21221	2009.4	-2.53696	0.0001	0
221423_s_at	YIPF5	ENSG00000145817	20786	2009.44	-2.58488	0.0001	0
35254_at	TRAFD1	ENSG00000135148	21825	2010.32	-2.36264	0.0001	0
210720_s_at	NECAB3	ENSG00000125967	10182	2012.3	-2.51298	0.0001	0
212646_at	RFTN1	ENSG00000131378	12031	2012.85	-3.00903	0.0001	0
208540_x_at	S100A11P1	ENSG00000237632	8038	2014.87	-2.44308	0.0001	0
209201_x_at	CXCR4	ENSG00000121966	8695	2019.03	-3.33526	0.0001	0
210764_s_at	CYR61	ENSG00000142871	10225	2019.67	-2.50533	0.0001	0
205090_s_at	NAGPA	ENSG00000103174	4617	2021.29	-2.45734	0.0001	0
40837_at	TLE2	ENSG00000065717	21971	2021.91	-2.29008	0.0001	0
218816_at	LRRC1	ENSG00000137269	18180	2022.84	-2.64928	0.0001	0
210002_at	GATA6	ENSG00000141448	9488	2023.33	-2.54965	0.0001	0
209153_s_at	TCF3	ENSG00000071564	8647	2027.41	-2.44376	0.0001	0
200635_s_at	PTPRF	ENSG00000142949	163	2029.01	-2.35561	0.0001	0
212922_s_at	SMYD2	ENSG00000143499	12306	2030.62	-2.28644	0.0001	0
222243_s_at	TOB2	ENSG00000183864	21602	2036.14	-2.55354	0.0001	0
210962_s_at	AKAP9	ENSG00000127914	10409	2041.04	-2.82608	0.0001	0
201708_s_at	NIPSNAP1	ENSG00000184117	1236	2041.75	-2.26812	0.0001	0
205872_x_at	PDE4DIP	ENSG00000178104	5399	2042.46	-2.40377	0.0002	0
208623_s_at	EZR	ENSG00000092820	8120	2043.95	-2.38518	0.0002	0
203778_at	MANBA	ENSG00000109323	3305	2046.22	-2.61244	0.0002	0
207950_s_at	ANK3	ENSG00000151150	7463	2048.68	-2.35381	0.0002	0
200941_at	HSBP1	ENSG00000230989	469	2052.2	-2.56952	0.0002	0
205398_s_at	SMAD3	ENSG00000166949	4925	2054.62	-2.5908	0.0002	0
203791_at	DMXL1	ENSG00000172869	3318	2055.73	-2.60449	0.0002	0
209561_at	THBS3	ENSG00000169231	9053	2056.26	-2.44562	0.0002	0
203558_at	CUL7	ENSG00000044090	3085	2057.07	-2.41831	0.0002	0
208933_s_at	LGALS8	ENSG00000116977	8428	2060.27	-2.95591	0.0002	0
209641_s_at	ABCC3	ENSG00000108846	9130	2060.27	-2.62733	0.0002	0
206116_s_at	TPM1	ENSG00000140416	5642	2061.16	-2.42519	0.0002	0
216915_s_at	PTPN12	ENSG00000127947	16285	2061.94	-2.51472	0.0002	0
215074_at	MYO1B	ENSG00000128641	14448	2062.2	-2.32253	0.0002	0
203763_at	DYNC2LI1	ENSG00000138036	3290	2062.51	-2.42991	0.0002	0
221959_at	FAM110B	ENSG00000169122	21319	2066.59	-2.37314	0.0002	0
200066_at	IK	ENSG00000113141	87	2066.68	-2.50394	0.0002	0
206015_s_at	FOXJ3	ENSG00000198815	5542	2067.45	-2.67048	0.0002	0
208807_s_at	CHD3	ENSG00000170004	8302	2070.7	-2.29995	0.0002	0
212535_at	MEF2A	ENSG00000068305	11920	2070.72	-2.5562	0.0002	0
202381_at	ADAM9	ENSG00000168615	1909	2071.45	-2.70795	0.0002	0
57540_at	RBKS	ENSG00000171174	22121	2072.22	-2.7982	0.0002	0
201060_x_at	STOM	ENSG00000148175	588	2074.94	-2.34892	0.0002	0
AFFX-r2-Hs18SrRNA-3_s_at	nil	nil	nil	22270	2076.15	-1	0.0002	0
210582_s_at	LIMK2	ENSG00000182541	10049	2077.5	-2.46895	0.0002	0
213927_at	nil	nil	nil	13306	2078.09	-2.47341	0.0002	0
203335_at	PHYH	ENSG00000107537	2862	2079.17	-2.6857	0.0002	0
201174_s_at	TERF2IP	ENSG00000166848	702	2080.24	-2.53432	0.0002	0
201150_s_at	TIMP3	ENSG00000100234	678	2082.09	-2.44528	0.0002	0
218760_at	COQ6	ENSG00000119723	18124	2083.62	-2.48113	0.0002	0
221689_s_at	PIGP	ENSG00000185808	21050	2090.62	-2.51839	0.0002	0
201765_s_at	HEXA	ENSG00000213614	1293	2090.66	-2.41747	0.0002	0
200764_s_at	CTNNA1	ENSG00000044115	292	2091.35	-2.53942	0.0002	0
212981_s_at	FAM115A	ENSG00000198420	12364	2093.53	-2.58829	0.0002	0
213361_at	TDRD7	ENSG00000196116	12742	2095.5	-2.50672	0.0002	0
222234_s_at	DBNDD1	ENSG00000003249	21593	2097.51	-2.32173	0.0002	0
209099_x_at	JAG1	ENSG00000101384	8593	2098.59	-2.56881	0.0002	0
220091_at	SLC2A6	ENSG00000160326	19455	2099.52	-2.35839	0.0002	0
201147_s_at	TIMP3	ENSG00000100234	675	2101.66	-2.44647	0.0002	0
210276_s_at	TRIOBP	ENSG00000100106	9756	2103.83	-2.37314	0.0002	0
209684_at	RIN2	ENSG00000132669	9172	2108.61	-2.53766	0.0002	0
51158_at	FAM174B	ENSG00000185442	22068	2109.13	-2.54048	0.0002	0
218409_s_at	DNAJC1	ENSG00000136770	17774	2109.14	-2.637	0.0002	0
208683_at	CAPN2	ENSG00000162909	8178	2110.52	-2.85047	0.0002	0
208992_s_at	STAT3	ENSG00000168610	8486	2114.12	-2.28786	0.0002	0
218088_s_at	RRAGC	ENSG00000116954	17453	2116.31	-2.56276	0.0002	0
212878_s_at	ENSG00000256500		12263	2117.95	-2.35463	0.0002	0
200001_at	CAPNS1	ENSG00000126247	22	2118.43	-2.46246	0.0002	0
219889_at	FRAT1	ENSG00000165879	19253	2118.77	-2.62442	0.0002	0
209206_at	SEC22B	ENSG00000223380	8700	2120.98	-2.64085	0.0002	0
218178_s_at	CHMP1B	ENSG00000255112	17543	2123.26	-2.29008	0.0002	0
203954_x_at	CLDN3	ENSG00000165215	3481	2124.35	-2.61824	0.0002	0
217729_s_at	AES	ENSG00000104964	17094	2124.9	-2.46383	0.0002	0
217749_at	COPG	ENSG00000181789	17114	2126.12	-2.4158	0.0002	0
211985_s_at	CALM1	ENSG00000198668	11372	2126.85	-2.57701	0.0002	0
200752_s_at	CAPN1	ENSG00000014216	280	2126.99	-2.45122	0.0002	0
201360_at	CST3	ENSG00000101439	888	2130.33	-2.41898	0.0002	0
212077_at	CALD1	ENSG00000122786	11463	2132.07	-2.8481	0.0002	0
218424_s_at	STEAP3	ENSG00000115107	17789	2137.7	-2.50429	0.0002	0
209049_s_at	ZMYND8	ENSG00000101040	8543	2138.78	-2.57952	0.0002	0
218927_s_at	CHST12	ENSG00000136213	18291	2140.48	-2.4375	0.0002	0
203226_s_at	TSPAN31	ENSG00000135452	2754	2140.6	-2.36723	0.0002	0
209195_s_at	ADCY6	ENSG00000174233	8689	2140.73	-2.42519	0.0002	0
210529_s_at	FAM115A	ENSG00000198420	9997	2143.7	-2.34876	0.0002	0
210220_at	FZD2	ENSG00000180340	9701	2149.07	-2.38833	0.0002	0
202105_at	IGBP1	ENSG00000089289	1633	2149.71	-2.4536	0.0002	0
203799_at	CD302	ENSG00000241399	3326	2152.61	-2.66032	0.0003	0
204941_s_at	ALDH3B2	ENSG00000132746	4468	2153.44	-2.33076	0.0003	0
212034_s_at	EXOC7	ENSG00000182473	11420	2153.87	-2.51786	0.0003	0
212481_s_at	TPM4	ENSG00000167460	11866	2155.67	-2.42217	0.0003	0
202820_at	AHR	ENSG00000106546	2348	2157.95	-2.32576	0.0003	0
208783_s_at	CD46	ENSG00000117335	8278	2158.46	-2.71942	0.0003	0
210609_s_at	TP53I3	ENSG00000115129	10074	2159.26	-2.37924	0.0003	0
220319_s_at	MYLIP	ENSG00000007944	19683	2159.76	-2.52818	0.0003	0
212802_s_at	GAPVD1	ENSG00000165219	12187	2161.58	-2.56152	0.0003	0
202478_at	TRIB2	ENSG00000071575	2006	2161.96	-2.64194	0.0003	0
218241_at	GOLGA5	ENSG00000066455	17606	2164.06	-2.48751	0.0003	0
200872_at	S100A10	ENSG00000197747	400	2170.31	-2.4844	0.0003	0
204526_s_at	TBC1D8	ENSG00000204634	4053	2171.54	-2.50255	0.0003	0
202377_at	LEPROT	ENSG00000213625	1905	2175.02	-2.50151	0.0003	0
220731_s_at	NECAP2	ENSG00000157191	20095	2176.02	-2.46553	0.0003	0
205441_at	OCEL1	ENSG00000099330	4968	2176.39	-2.35137	0.0003	0
218693_at	TSPAN15	ENSG00000099282	18057	2177.67	-2.48337	0.0003	0
221927_s_at	ABHD11	ENSG00000106077	21287	2178.51	-2.41429	0.0003	0
218995_s_at	EDN1	ENSG00000078401	18359	2180.16	-2.60359	0.0003	0
220189_s_at	MGAT4B	ENSG00000161013	19553	2180.38	-2.48182	0.0003	0
202782_s_at	INPP5K	ENSG00000132376	2310	2183.09	-2.3743	0.0003	0
209600_s_at	ACOX1	ENSG00000161533	9090	2183.32	-2.62369	0.0003	0
202081_at	IER2	ENSG00000160888	1609	2185.92	-2.3771	0.0003	0
209230_s_at	NUPR1	ENSG00000176046	8724	2186.1	-1.92066	0.0003	0
209048_s_at	ZMYND8	ENSG00000101040	8542	2186.43	-2.47187	0.0003	0
201047_x_at	RAB6C	ENSG00000222014	575	2189.87	-2.38006	0.0003	0
221002_s_at	TSPAN14	ENSG00000108219	20366	2190.37	-2.22129	0.0003	0
213408_s_at	PI4KAP1	ENSG00000215513	12789	2191.11	-2.3738	0.0003	0
212690_at	DDHD2	ENSG00000085788	12075	2191.47	-2.47701	0.0003	0
212259_s_at	PBXIP1	ENSG00000163346	11645	2192.37	-2.38353	0.0003	0
211059_s_at	ENSG00000221297		10503	2193.19	-2.5523	0.0003	0
204344_s_at	SEC23A	ENSG00000100934	3871	2193.77	-2.53169	0.0003	0
221756_at	PIK3IP1	ENSG00000100100	21116	2195.33	-2.55283	0.0003	0
221478_at	BNIP3L	ENSG00000104765	20841	2198.15	-2.67845	0.0003	0
209596_at	MXRA5	ENSG00000101825	9086	2198.18	-2.23055	0.0003	0
218346_s_at	SESN1	ENSG00000080546	17711	2198.57	-2.45479	0.0003	0
217234_s_at	EZR	ENSG00000092820	16601	2200.17	-2.09551	0.0003	0
213187_x_at	FTLP3	ENSG00000226608	12569	2200.96	-2.42016	0.0003	0
208785_s_at	MAP1LC3B2	ENSG00000171471	8280	2209.48	-2.49476	0.0003	0
202894_at	EPHB4	ENSG00000196411	2422	2209.64	-2.22607	0.0003	0
209454_s_at	TEAD3	ENSG00000007866	8947	2211.71	-2.35251	0.0003	0
51192_at	SSH3	ENSG00000172830	22070	2213.27	-2.40477	0.0003	0
205847_at	PRSS22	ENSG00000005001	5374	2215.56	-2.46502	0.0003	0
221041_s_at	SLC17A5	ENSG00000119899	20405	2216.5	-2.53081	0.0003	0
200897_s_at	PALLD	ENSG00000129116	425	2216.67	-2.31081	0.0003	0
200625_s_at	CAP1	ENSG00000131236	153	2216.85	-2.48458	0.0003	0
201193_at	IDH1	ENSG00000138413	721	2216.86	-2.61027	0.0003	0
202169_s_at	AASDHPPT	ENSG00000149313	1697	2218.22	-2.3486	0.0003	0
208928_at	POR	ENSG00000127948	8423	2218.57	-2.46144	0.0003	0
218813_s_at	SH3GLB2	ENSG00000148341	18177	2221.1	-2.45888	0.0003	0
214779_s_at	SGSM3	ENSG00000100359	14155	2222.81	-2.42486	0.0003	0
202622_s_at	ATXN2	ENSG00000204842	2150	2226.47	-2.31274	0.0004	0
218769_s_at	ANKRA2	ENSG00000164331	18133	2227.87	-2.47324	0.0004	0
215464_s_at	TAX1BP3	ENSG00000213977	14837	2227.95	-2.43361	0.0004	0
201826_s_at	SCCPDH	ENSG00000143653	1354	2230.53	-2.35806	0.0004	0
64899_at	ENSG00000105520		22170	2236.74	-2.37446	0.0004	0
205539_at	AVIL	ENSG00000135407	5066	2236.75	-2.36969	0.0004	0
212057_at	KIAA0182	ENSG00000131149	11443	2236.77	-2.23674	0.0004	0
208997_s_at	UCP2	ENSG00000175567	8491	2237.43	-2.2548	0.0004	0
212153_at	POGZ	ENSG00000143442	11539	2238.76	-2.39529	0.0004	0
201953_at	CIB1	ENSG00000185043	1481	2240.93	-2.46417	0.0004	0
200797_s_at	MCL1	ENSG00000143384	325	2241.67	-2.36231	0.0004	0
212956_at	TBC1D9	ENSG00000109436	12339	2243.23	-2.56845	0.0004	0
202263_at	CYB5R1	ENSG00000159348	1791	2243.35	-2.63627	0.0004	0
201776_s_at	KIAA0494	ENSG00000159658	1304	2246.34	-2.48751	0.0004	0
201110_s_at	THBS1	ENSG00000137801	638	2246.89	-2.02441	0.0004	0
211695_x_at	MUC1	ENSG00000185499	11096	2249.39	-2.30921	0.0004	0
201185_at	HTRA1	ENSG00000166033	713	2255.86	-2.40011	0.0004	0
209154_at	TAX1BP3	ENSG00000213977	8648	2256.98	-2.41145	0.0004	0
203180_at	LRRK1	ENSG00000154237	2708	2259.12	-2.22962	0.0004	0
215537_x_at	DDAH2	ENSG00000213722	14910	2262.2	-2.3306	0.0004	0
214109_at	LRBA	ENSG00000198589	13488	2264.82	-2.5266	0.0004	0
208861_s_at	ATRX	ENSG00000085224	8356	2265.54	-2.5396	0.0004	0
78047_s_at	MT1P3	ENSG00000126005	22193	2267.99	-2.32173	0.0004	0
203585_at	ZNF185	ENSG00000147394	3112	2275.04	-2.32173	0.0004	0
218204_s_at	FYCO1	ENSG00000163820	17569	2276.09	-2.57809	0.0004	0
209468_at	LRP5	ENSG00000162337	8961	2277.1	-2.31867	0.0004	0
213798_s_at	CAP1	ENSG00000131236	13178	2279.5	-2.54065	0.0004	0
212745_s_at	BBS4	ENSG00000140463	12130	2280.17	-2.49683	0.0004	0
200799_at	HSPA1A	ENSG00000204389	327	2281.49	-2.57612	0.0004	0
201394_s_at	RBM5	ENSG00000003756	922	2284.09	-2.54524	0.0004	0
212112_s_at	STX12	ENSG00000117758	11498	2285.21	-2.40544	0.0005	0
202728_s_at	LTBP1	ENSG00000049323	2256	2287.52	-2.44477	0.0005	0
201008_s_at	TXNIP	ENSG00000117289	536	2288.14	-2.44392	0.0005	0
214472_at	HIST1H3D	ENSG00000197409	13851	2288.5	-2.40511	0.0005	0
91826_at	EPS8L1	ENSG00000131037	22213	2290.45	-2.46468	0.0005	0
219127_at	PRR15L	ENSG00000167183	18491	2290.71	-2.51525	0.0005	0
218611_at	IER5	ENSG00000162783	17976	2292.29	-2.58632	0.0005	0
219266_at	ZNF350	ENSG00000256683	18630	2293.38	-2.46468	0.0005	0
212638_s_at	WWP1	ENSG00000123124	12023	2293.99	-2.50533	0.0005	0
203988_s_at	FUT8	ENSG00000033170	3515	2294.64	-2.61697	0.0005	0
200637_s_at	PTPRF	ENSG00000142949	165	2296.44	-2.36199	0.0005	0
218700_s_at	RAB7L1	ENSG00000117280	18064	2299.17	-2.38816	0.0005	0
201278_at	DAB2	ENSG00000153071	806	2299.4	-2.54612	0.0005	0
212131_at	LSM14A	ENSG00000105216	11517	2301.62	-2.52223	0.0005	0
201099_at	USP9X	ENSG00000124486	627	2302.24	-2.44274	0.0005	0
212319_at	SGSM2	ENSG00000141258	11704	2302.47	-2.47032	0.0005	0
200810_s_at	CIRBP	ENSG00000099622	338	2303.17	-2.3382	0.0005	0
218211_s_at	MLPH	ENSG00000115648	17576	2306.14	-2.50533	0.0005	0
212915_at	PDZRN3	ENSG00000121440	12299	2307.84	-2.32689	0.0005	0
207129_at	CA5B	ENSG00000169239	6655	2312.48	-2.45496	0.0005	0
204418_x_at	GSTM1	ENSG00000134184	3945	2314.55	-2.43463	0.0005	0
208405_s_at	CD164	ENSG00000135535	7906	2314.58	-2.74499	0.0005	0
206118_at	STAT4	ENSG00000138378	5644	2316.12	-2.15995	0.0005	0
201393_s_at	IGF2R	ENSG00000197081	921	2316.48	-2.37627	0.0005	0
216973_s_at	HOXB7	ENSG00000120087	16343	2316.54	-2.46383	0.0005	0
219241_x_at	SSH3	ENSG00000172830	18605	2317.67	-2.43868	0.0005	0
219765_at	ZNF329	ENSG00000181894	19129	2323.01	-2.35545	0.0005	0
205020_s_at	ARL4A	ENSG00000122644	4547	2324.91	-2.57719	0.0005	0
213501_at	ACOX1	ENSG00000161533	12882	2326.45	-2.49286	0.0005	0
207782_s_at	PSEN1	ENSG00000080815	7303	2330.25	-2.43277	0.0005	0
46256_at	SPSB3	ENSG00000162032	22024	2331.67	-2.39529	0.0005	0
201350_at	FLOT2	ENSG00000132589	878	2332.3	-2.3145	0.0005	0
218651_s_at	LARP6	ENSG00000166173	18015	2333.81	-2.34941	0.0005	0
204929_s_at	VAMP5	ENSG00000168899	4456	2340.96	-2.63847	0.0006	0
50376_at	ZNF444	ENSG00000167685	22064	2341	-2.31145	0.0006	0
202228_s_at	NPTN	ENSG00000156642	1756	2345.31	-2.46622	0.0006	0
213082_s_at	SLC35D2	ENSG00000130958	12465	2348.5	-2.38105	0.0006	0
205315_s_at	SNTB2	ENSG00000168807	4842	2348.55	-2.44189	0.0006	0
219377_at	FAM59A	ENSG00000141441	18741	2350.82	-2.70232	0.0006	0
202351_at	ITGAV	ENSG00000138448	1879	2350.85	-2.61262	0.0006	0
218574_s_at	LMCD1	ENSG00000071282	17939	2351.52	-2.36117	0.0006	0
210519_s_at	NQO1	ENSG00000181019	9989	2352.63	-2.44139	0.0006	0
208678_at	ATP6V1E1	ENSG00000131100	8174	2353.39	-2.42805	0.0006	0
212887_at	SEC23A	ENSG00000100934	12272	2355.07	-2.74499	0.0006	0
218396_at	VPS13C	ENSG00000129003	17761	2355.32	-2.56917	0.0006	0
203966_s_at	PPM1A	ENSG00000100614	3493	2355.38	-2.42503	0.0006	0
200982_s_at	ANXA6	ENSG00000197043	510	2356.91	-2.37858	0.0006	0
214775_at	N4BP3	ENSG00000145911	14151	2360.92	-2.54488	0.0006	0
204527_at	MYO5A	ENSG00000197535	4054	2361.04	-2.52608	0.0006	0
208865_at	CSNK1A1	ENSG00000113712	8360	2365.09	-2.50516	0.0006	0
222138_s_at	WDR13	ENSG00000101940	21498	2365.62	-2.28517	0.0006	0
219397_at	COQ10B	ENSG00000115520	18761	2370.03	-2.353	0.0006	0
221918_at	CDK17	ENSG00000059758	21278	2370.65	-2.43344	0.0006	0
219070_s_at	MOSPD3	ENSG00000106330	18434	2373.98	-2.32382	0.0007	0
212760_at	UBR2	ENSG00000024048	12145	2374.23	-2.44918	0.0007	0
203505_at	ABCA1	ENSG00000165029	3032	2375.41	-2.54418	0.0007	0
221260_s_at	CSRNP2	ENSG00000110925	20623	2375.84	-2.29819	0.0007	0
211600_at	ENSG00000248923		11005	2379.53	-2.41228	0.0007	0
212331_at	RBL2	ENSG00000103479	11716	2382.52	-2.38982	0.0007	0
218064_s_at	AKAP8L	ENSG00000011243	17429	2383.16	-2.39811	0.0007	0
201403_s_at	MGST3	ENSG00000143198	931	2385.43	-2.36887	0.0007	0
217917_s_at	DYNLRB1	ENSG00000125971	17282	2389.69	-2.43446	0.0007	0
204328_at	TMC6	ENSG00000141524	3855	2390.63	-2.31787	0.0007	0
213463_s_at	FAM149B1	ENSG00000138286	12844	2391.6	-2.25418	0.0007	0
203370_s_at	PDLIM7	ENSG00000196923	2897	2393.7	-2.53292	0.0007	0
209702_at	FTO	ENSG00000140718	9190	2395.01	-2.44918	0.0007	0
201050_at	PLD3	ENSG00000105223	578	2395.18	-2.20962	0.0007	0
209676_at	TFPI	ENSG00000003436	9164	2395.19	-2.45343	0.0007	0
201642_at	IFNGR2	ENSG00000159128	1170	2398.24	-2.29326	0.0007	0
219312_s_at	ZBTB10	ENSG00000205189	18676	2399.17	-2.80597	0.0007	0
212637_s_at	WWP1	ENSG00000123124	12022	2408.52	-2.49857	0.0007	0
218502_s_at	TRPS1	ENSG00000104447	17867	2409.39	-2.63518	0.0007	0
209101_at	CTGF	ENSG00000118523	8595	2414.77	-2.2653	0.0008	0
36084_at	CUL7	ENSG00000044090	21840	2415.27	-2.282	0.0008	0
218373_at	AKTIP	ENSG00000166971	17738	2422.24	-2.46741	0.0008	0
215779_s_at	HIST1H2BG	ENSG00000187990	15152	2425.65	-2.37611	0.0008	0
207390_s_at	SMTN	ENSG00000183963	6913	2427.52	-2.14221	0.0008	0
201336_at	VAMP3	ENSG00000049245	864	2428.51	-2.39761	0.0008	0
201318_s_at	MYL12B	ENSG00000118680	846	2431.09	-2.44155	0.0008	0
203676_at	GNS	ENSG00000135677	3203	2432.66	-2.39761	0.0008	0
211423_s_at	SC5DL	ENSG00000109929	10833	2433.12	-2.42974	0.0008	0
222200_s_at	BSDC1	ENSG00000160058	21560	2433.9	-2.39695	0.0008	0
212484_at	FAM89B	ENSG00000176973	11869	2435.5	-2.2877	0.0008	0
218795_at	ACP6	ENSG00000162836	18159	2438.98	-2.43125	0.0008	0
218363_at	EXD2	ENSG00000081177	17728	2439.3	-2.31402	0.0008	0
205871_at	PLGLB2	ENSG00000125551	5398	2441.76	-2.37841	0.0008	0
208546_x_at	HIST1H2BH	ENSG00000197459	8044	2442.59	-2.23365	0.0008	0
217991_x_at	SSBP3	ENSG00000157216	17356	2442.66	-2.4215	0.0008	0
213280_at	RAP1GAP2	ENSG00000132359	12661	2448.23	-2.3651	0.0009	0
204076_at	ENTPD4	ENSG00000197217	3603	2448.32	-2.4669	0.0009	0
202812_at	GAA	ENSG00000171298	2340	2449.49	-2.28548	0.0009	0
200618_at	LASP1	ENSG00000002834	146	2451.17	-2.36625	0.0009	0
204568_at	ATG14	ENSG00000126775	4095	2455.13	-2.44867	0.0009	0
200854_at	NCOR1	ENSG00000141027	382	2458.02	-2.40594	0.0009	0
210776_x_at	TCF3	ENSG00000071564	10237	2460.88	-2.21683	0.0009	0
214177_s_at	PBXIP1	ENSG00000163346	13556	2464.1	-2.25433	0.0009	0
219288_at	C3orf14	ENSG00000114405	18652	2464.16	-2.6381	0.0009	0
205352_at	SERPINI1	ENSG00000163536	4879	2464.71	-2.47924	0.0009	0
214404_x_at	SPDEF	ENSG00000124664	13783	2465.13	-2.58184	0.0009	0
208763_s_at	TSC22D3	ENSG00000157514	8258	2466.34	-2.31354	0.0009	0
208935_s_at	LGALS8	ENSG00000116977	8430	2466.86	-2.40761	0.0009	0
219351_at	TRAPPC2	ENSG00000196459	18715	2467.25	-2.59512	0.0009	0
219561_at	COPZ2	ENSG00000005243	18925	2468.43	-2.51874	0.001	0
202219_at	SLC6A8	ENSG00000130821	1747	2470.86	-2.27111	0.001	0.0001
208737_at	ATP6V1G1	ENSG00000136888	8232	2472.75	-2.42267	0.001	0.0001
201830_s_at	NET1	ENSG00000173848	1358	2474.49	-2.47735	0.001	0.0001
213307_at	SHANK2	ENSG00000162105	12688	2475.69	-2.53029	0.001	0.0001
221866_at	TFEB	ENSG00000112561	21226	2476.44	-2.33124	0.001	0.0001
211950_at	UBR4	ENSG00000127481	11338	2477.14	-2.31177	0.001	0.0001
212686_at	PPM1H	ENSG00000111110	12071	2478.26	-2.6513	0.001	0.0001
209387_s_at	TM4SF1	ENSG00000169908	8880	2483.79	-2.89748	0.001	0.0001
209806_at	HIST1H2BK	ENSG00000197903	9293	2485.83	-2.49096	0.001	0.0001
212143_s_at	IGFBP3	ENSG00000146674	11529	2487.47	-2.33545	0.001	0.0001
212779_at	KIAA1109	ENSG00000138688	12164	2491.38	-2.50116	0.001	0.0001
214449_s_at	RHOQ	ENSG00000119729	13828	2492.52	-2.38303	0.001	0.0001
218828_at	PLSCR3	ENSG00000187838	18192	2494.72	-2.23535	0.0011	0.0001
201510_at	ELF3	ENSG00000163435	1038	2494.76	-2.51612	0.0011	0.0001
217936_at	ARHGAP5	ENSG00000100852	17301	2494.91	-2.42267	0.0011	0.0001
213055_at	CD47	ENSG00000196776	12438	2497.99	-2.15935	0.0011	0.0001
220414_at	CALML5	ENSG00000178372	19778	2499.3	-2.55602	0.0011	0.0001
211034_s_at	C12orf51	ENSG00000173064	10480	2500.94	-2.47632	0.0011	0.0001
221824_s_at	2011-03-08	ENSG00000165406	21184	2501.57	-2.33415	0.0011	0.0001
208829_at	TAPBP	ENSG00000231925	8324	2503.22	-2.30042	0.0011	0.0001
211919_s_at	CXCR4	ENSG00000121966	11307	2504.82	-3.39591	0.0011	0.0001
202672_s_at	ATF3	ENSG00000162772	2200	2508.9	-1.98137	0.0011	0.0001
211383_s_at	WDR37	ENSG00000047056	10799	2516.62	-2.44901	0.0011	0.0001
200601_at	ACTN4	ENSG00000130402	129	2520.36	-2.32495	0.0012	0.0001
208621_s_at	EZR	ENSG00000092820	8118	2520.7	-2.02146	0.0012	0.0001
221493_at	TSPYL1	ENSG00000189241	20856	2523.54	-2.43463	0.0012	0.0001
201375_s_at	PPP2CB	ENSG00000104695	903	2526.36	-2.38204	0.0012	0.0001
201105_at	LGALS1	ENSG00000100097	633	2527.62	-2.09841	0.0012	0.0001
201685_s_at	TOX4	ENSG00000092203	1213	2529.82	-2.49857	0.0012	0.0001
209422_at	PHF20	ENSG00000025293	8915	2530	-2.44545	0.0012	0.0001
AFFX-r2-Hs18SrRNA-5_at	nil	nil	nil	22271	2530.66	-1	0.0012	0.0001
202778_s_at	ZMYM2	ENSG00000121741	2306	2531.68	-2.41597	0.0012	0.0001
201887_at	IL13RA1	ENSG00000131724	1415	2531.85	-2.40211	0.0012	0.0001
205552_s_at	OAS1	ENSG00000089127	5079	2532.29	-2.56845	0.0012	0.0001
202762_at	ROCK2	ENSG00000134318	2290	2532.63	-2.24762	0.0012	0.0001
213123_at	MFAP3	ENSG00000037749	12506	2536.45	-2.5493	0.0012	0.0001
210788_s_at	DHRS7	ENSG00000100612	10248	2538.38	-2.44816	0.0012	0.0001
221588_x_at	ALDH6A1	ENSG00000119711	20950	2538.95	-2.70288	0.0012	0.0001
201021_s_at	DSTN	ENSG00000125868	549	2542.51	-2.51943	0.0013	0.0001
220329_s_at	RMND1	ENSG00000155906	19693	2543.17	-2.64891	0.0013	0.0001
204141_at	TUBB2A	ENSG00000137267	3668	2548.01	-2.128	0.0013	0.0001
202031_s_at	WIPI2	ENSG00000157954	1559	2549.37	-2.35512	0.0013	0.0001
219737_s_at	PCDH9	ENSG00000184226	19101	2550.51	-2.70288	0.0013	0.0001
212406_s_at	PCMTD2	ENSG00000203880	11791	2551.34	-2.42688	0.0013	0.0001
210406_s_at	RAB6C	ENSG00000222014	9884	2552.67	-2.40611	0.0013	0.0001
203024_s_at	C5orf15	ENSG00000113583	2553	2553.58	-2.42772	0.0013	0.0001
204068_at	STK3	ENSG00000104375	3595	2558.82	-2.50602	0.0013	0.0001
213405_at	RAB22A	ENSG00000124209	12786	2559.27	-2.46246	0.0013	0.0001
213358_at	KIAA0802	ENSG00000168502	12739	2561.58	-2.40377	0.0014	0.0001
209211_at	KLF5	ENSG00000102554	8705	2562.2	-2.18677	0.0014	0.0001
212788_x_at	FTLP3	ENSG00000226608	12173	2562.99	-2.29517	0.0014	0.0001
203182_s_at	SRPK2	ENSG00000135250	2710	2568.59	-2.37166	0.0014	0.0001
201987_at	MED13	ENSG00000108510	1515	2570.73	-2.45717	0.0014	0.0001
202603_at	ADAM10	ENSG00000137845	2131	2571.84	-2.63865	0.0014	0.0001
201506_at	TGFBI	ENSG00000120708	1034	2573.54	-2.29167	0.0014	0.0001
218228_s_at	TNKS2	ENSG00000107854	17593	2578.58	-2.38138	0.0015	0.0001
218237_s_at	SLC38A1	ENSG00000111371	17602	2578.85	-2.31145	0.0015	0.0001
200811_at	CIRBP	ENSG00000099622	339	2578.9	-2.20794	0.0015	0.0001
205248_at	DOPEY2	ENSG00000142197	4775	2579.05	-2.33545	0.0015	0.0001
212074_at	SUN1	ENSG00000164828	11460	2580.06	-2.44223	0.0015	0.0001
202607_at	NDST1	ENSG00000070614	2135	2583.09	-2.2885	0.0015	0.0001
204137_at	GPR137B	ENSG00000077585	3664	2584.08	-2.64066	0.0015	0.0001
218821_at	NPEPL1	ENSG00000215440	18185	2584.11	-2.52031	0.0015	0.0001
212498_at	nil	nil	nil	11883	2584.39	-2.60828	0.0015	0.0001
217976_s_at	DYNC1LI1	ENSG00000144635	17341	2585.35	-2.39745	0.0015	0.0001
202096_s_at	TSPO	ENSG00000100300	1624	2586.37	-2.2675	0.0015	0.0001
217922_at	MAN1A2	ENSG00000198162	17287	2589.32	-2.39164	0.0015	0.0001
209682_at	CBLB	ENSG00000114423	9170	2589.55	-2.54806	0.0015	0.0001
202804_at	ABCC1	ENSG00000103222	2332	2592.3	-2.30218	0.0015	0.0001
218489_s_at	ALAD	ENSG00000148218	17854	2596.91	-2.55319	0.0015	0.0001
202098_s_at	PRMT2	ENSG00000160310	1626	2599.35	-2.31867	0.0016	0.0001
201057_s_at	GOLGB1	ENSG00000173230	585	2601.97	-2.43463	0.0016	0.0001
212899_at	CDK19	ENSG00000155111	12284	2602.57	-2.52048	0.0016	0.0001
204204_at	SLC31A2	ENSG00000136867	3731	2603.8	-2.49857	0.0016	0.0001
205246_at	PEX13	ENSG00000162928	4773	2604.58	-2.387	0.0016	0.0001
219382_at	SERTAD3	ENSG00000167565	18746	2608.03	-2.25402	0.0016	0.0001
222119_s_at	FBXO11	ENSG00000138081	21479	2610.02	-2.49338	0.0016	0.0001
202960_s_at	MUT	ENSG00000146085	2489	2610.69	-2.60593	0.0016	0.0001
220173_at	C14orf45	ENSG00000119636	19537	2611.06	-2.60882	0.0016	0.0001
219073_s_at	OSBPL10	ENSG00000144645	18437	2612.37	-2.68328	0.0016	0.0001
212474_at	AVL9	ENSG00000105778	11859	2620.72	-2.42923	0.0017	0.0001
218729_at	LXN	ENSG00000079257	18093	2620.77	-2.43075	0.0017	0.0001
211961_s_at	RAB7A	ENSG00000075785	11348	2621.78	-2.35675	0.0017	0.0001
205749_at	CYP1A1	ENSG00000140465	5276	2622.57	-2.01545	0.0017	0.0001
210840_s_at	IQGAP1	ENSG00000140575	10300	2624.09	-2.39197	0.0017	0.0001
222060_at	KRT8P12	ENSG00000229320	21420	2624.44	-2.19527	0.0017	0.0001
213112_s_at	SQSTM1	ENSG00000161011	12495	2626.05	-2.34811	0.0017	0.0001
218922_s_at	LASS4	ENSG00000090661	18286	2627.68	-2.47718	0.0018	0.0001
201098_at	COPB2	ENSG00000184432	626	2629.65	-2.48871	0.0018	0.0001
218849_s_at	PPP1R13L	ENSG00000104881	18213	2631.8	-2.37232	0.0018	0.0001
209736_at	SOX13	ENSG00000143842	9224	2633.16	-2.39944	0.0018	0.0001
209271_at	BPTF	ENSG00000171634	8765	2633.95	-2.40811	0.0018	0.0001
212586_at	CAST	ENSG00000153113	11971	2634.51	-2.57648	0.0018	0.0001
AFFX-r2-Hs18SrRNA-M_x_at	nil	nil	nil	22272	2635.33	-1	0.0018	0.0001
201864_at	GDI1	ENSG00000203879	1392	2635.9	-2.23287	0.0018	0.0001
221953_s_at	MT1P3	ENSG00000126005	21313	2639.75	-2.23985	0.0018	0.0001
218224_at	C14orf43	ENSG00000156030	17589	2640.34	-2.29421	0.0018	0.0001
207809_s_at	ATP6AP1	ENSG00000071553	7328	2645.73	-2.30505	0.0019	0.0001
212733_at	KIAA0226	ENSG00000145016	12118	2648.7	-2.47221	0.0019	0.0001
217916_s_at	FAM49B	ENSG00000153310	17281	2652.98	-2.26153	0.0019	0.0001
208622_s_at	EZR	ENSG00000092820	8119	2654.49	-2.1038	0.0019	0.0001
AFFX-HUMRGE/M10098_3_at	nil	nil	nil	22239	2656.58	-2.27758	0.0019	0.0001
214581_x_at	TNFRSF21	ENSG00000146072	13959	2658.84	-2.37019	0.0019	0.0001
217734_s_at	WDR6	ENSG00000178252	17099	2659.7	-2.26106	0.0019	0.0001
203630_s_at	COG5	ENSG00000164597	3157	2660.12	-2.47049	0.0019	0.0001
214909_s_at	DDAH2	ENSG00000213722	14284	2660.55	-2.42183	0.0019	0.0001
45714_at	HCFC1R1	ENSG00000103145	22019	2661.54	-2.2931	0.0019	0.0001
215807_s_at	PLXNB1	ENSG00000164050	15180	2662.1	-2.38684	0.002	0.0001
202205_at	VASP	ENSG00000125753	1733	2672.57	-2.27821	0.002	0.0001
216032_s_at	ERGIC3	ENSG00000125991	15404	2679.65	-2.46588	0.0021	0.0001
221504_s_at	ATP6V1H	ENSG00000047249	20867	2685.48	-2.38965	0.0021	0.0001
203935_at	ACVR1	ENSG00000115170	3462	2686.45	-2.49545	0.0021	0.0001
214004_s_at	VGLL4	ENSG00000144560	13383	2690.3	-2.38403	0.0022	0.0001
203181_x_at	SRPK2	ENSG00000135250	2709	2690.56	-2.27237	0.0022	0.0001
211928_at	DYNC1H1	ENSG00000197102	11316	2694.93	-2.20916	0.0022	0.0001
212900_at	SEC24A	ENSG00000113615	12285	2696.29	-2.51612	0.0022	0.0001
219440_at	RAI2	ENSG00000131831	18804	2697.35	-2.25355	0.0022	0.0001
210849_s_at	VPS41	ENSG00000006715	10309	2697.75	-2.51734	0.0022	0.0001
202964_s_at	RFX5	ENSG00000143390	2493	2698.11	-2.24124	0.0022	0.0001
221473_x_at	SERINC3	ENSG00000132824	20836	2700.06	-2.36248	0.0022	0.0001
212647_at	RRAS	ENSG00000126458	12032	2700.79	-2.27931	0.0022	0.0001
202170_s_at	AASDHPPT	ENSG00000149313	1698	2702.25	-2.23101	0.0022	0.0001
203756_at	ARHGEF17	ENSG00000110237	3283	2703.14	-2.27868	0.0022	0.0001
220757_s_at	UBXN6	ENSG00000167671	20121	2705.21	-2.32318	0.0023	0.0001
213811_x_at	TCF3	ENSG00000071564	13191	2707.89	-2.21238	0.0023	0.0001
202262_x_at	DDAH2	ENSG00000213722	1790	2712.6	-2.32624	0.0023	0.0001
212090_at	GRINA	ENSG00000178719	11476	2713.17	-2.30537	0.0023	0.0001
204908_s_at	BCL3	ENSG00000069399	4435	2714.29	-2.50064	0.0023	0.0001
43544_at	MED16	ENSG00000175221	21994	2717.13	-2.29835	0.0023	0.0001
213236_at	SASH1	ENSG00000111961	12618	2719.35	-2.78678	0.0024	0.0001
201190_s_at	PITPNA	ENSG00000174238	718	2719.95	-2.49735	0.0024	0.0001
218779_x_at	EPS8L1	ENSG00000131037	18143	2720.79	-2.36313	0.0024	0.0001
212453_at	KIAA1279	ENSG00000198954	11838	2722.71	-2.36953	0.0024	0.0001
212509_s_at	MXRA7	ENSG00000182534	11894	2722.79	-2.40344	0.0024	0.0001
205665_at	TSPAN9	ENSG00000011105	5192	2725.26	-2.43007	0.0024	0.0001
209848_s_at	PMEL	ENSG00000185664	9334	2725.32	-2.28374	0.0024	0.0001
202500_at	DNAJB2	ENSG00000135924	2028	2727.21	-2.46109	0.0024	0.0001
209222_s_at	OSBPL2	ENSG00000130703	8716	2727.78	-2.34226	0.0024	0.0001
216511_s_at	TCF7L2	ENSG00000148737	15882	2728.63	-2.63317	0.0024	0.0001
218533_s_at	UCKL1	ENSG00000198276	17898	2728.77	-2.27931	0.0024	0.0001
213111_at	PIKFYVE	ENSG00000115020	12494	2729.58	-2.35659	0.0025	0.0001
209618_at	CTNND2	ENSG00000169862	9108	2730.83	-2.41362	0.0025	0.0001
214082_at	CA5B	ENSG00000169239	13461	2731.53	-2.50186	0.0025	0.0001
217918_at	DYNLRB1	ENSG00000125971	17283	2733.91	-2.36313	0.0025	0.0001
201285_at	MKRN1	ENSG00000133606	813	2734.52	-2.35169	0.0025	0.0001
203892_at	WFDC2	ENSG00000101443	3419	2735.87	-2.19299	0.0025	0.0001
202838_at	FUCA1	ENSG00000179163	2366	2737.67	-2.36936	0.0025	0.0001
200838_at	CTSB	ENSG00000164733	366	2740.27	-2.22669	0.0025	0.0001
209782_s_at	DBP	ENSG00000105516	9270	2746.42	-2.40261	0.0026	0.0002
219603_s_at	ZNF226	ENSG00000167380	18967	2750.04	-2.46161	0.0026	0.0002
211922_s_at	CAT	ENSG00000121691	11310	2753.39	-2.35447	0.0027	0.0002
201287_s_at	SDC1	ENSG00000115884	815	2758.16	-2.3033	0.0027	0.0002
219919_s_at	SSH3	ENSG00000172830	19283	2759.24	-2.4502	0.0027	0.0002
204600_at	EPHB3	ENSG00000182580	4127	2759.65	-2.28897	0.0027	0.0002
201542_at	SAR1A	ENSG00000079332	1070	2760.47	-2.53661	0.0027	0.0002
202117_at	ARHGAP1	ENSG00000175220	1645	2761.85	-2.46536	0.0027	0.0002
218634_at	PHLDA3	ENSG00000174307	17999	2762.69	-2.3738	0.0027	0.0002
201170_s_at	BHLHE40	ENSG00000134107	698	2763.21	-2.54488	0.0027	0.0002
206925_at	ST8SIA4	ENSG00000113532	6451	2764.5	-2.38915	0.0028	0.0002
219072_at	BCL7C	ENSG00000099385	18436	2764.73	-2.32431	0.0028	0.0002
214730_s_at	GLG1	ENSG00000090863	14106	2765.44	-2.28548	0.0028	0.0002
204462_s_at	SLC16A2	ENSG00000147100	3989	2766.14	-2.67382	0.0028	0.0002
208685_x_at	BRD2	ENSG00000204256	8180	2767.99	-2.28596	0.0028	0.0002
214415_at	PLG	ENSG00000122194	13794	2769.69	-2.22684	0.0028	0.0002
214743_at	CUX1	ENSG00000160967	14119	2769.8	-2.44884	0.0028	0.0002
202002_at	ACAA2	ENSG00000167315	1530	2770.13	-2.20702	0.0028	0.0002
212441_at	KIAA0232	ENSG00000170871	11826	2770.18	-2.28548	0.0028	0.0002
204550_x_at	GSTM1	ENSG00000134184	4077	2770.46	-2.44647	0.0028	0.0002
208703_s_at	APLP2	ENSG00000084234	8198	2770.65	-2.27206	0.0028	0.0002
213568_at	OSR2	ENSG00000164920	12949	2773.77	-2.54859	0.0028	0.0002
202020_s_at	LANCL1	ENSG00000115365	1548	2776.93	-2.34453	0.0029	0.0002
210553_x_at	PCSK6	ENSG00000140479	10021	2777.91	-2.21453	0.0029	0.0002
220192_x_at	SPDEF	ENSG00000124664	19556	2778.97	-2.5088	0.0029	0.0002
201602_s_at	PPP1R12A	ENSG00000058272	1130	2779.47	-2.41362	0.0029	0.0002
200976_s_at	TAX1BP1	ENSG00000106052	504	2780.17	-2.41346	0.0029	0.0002
202822_at	LPP	ENSG00000145012	2350	2780.17	-2.33674	0.0029	0.0002
200603_at	PRKAR1A	ENSG00000108946	131	2782.01	-2.45037	0.0029	0.0002
214257_s_at	nil	nil	nil	13636	2783.09	-2.55372	0.0029	0.0002
217736_s_at	EIF2AK1	ENSG00000086232	17101	2783.13	-2.36149	0.0029	0.0002
210547_x_at	ICA1	ENSG00000003147	10015	2783.23	-2.3264	0.0029	0.0002
210667_s_at	C21orf33	ENSG00000160221	10132	2786.09	-2.28596	0.0029	0.0002
202224_at	CRK	ENSG00000167193	1752	2787.06	-2.33432	0.0029	0.0002
209524_at	ENSG00000166503		9017	2787.42	-2.39961	0.0029	0.0002
218107_at	WDR26	ENSG00000162923	17472	2787.71	-2.40227	0.0029	0.0002
214663_at	DSTYK	ENSG00000133059	14039	2789.72	-2.5345	0.003	0.0002
212122_at	RHOQ	ENSG00000119729	11508	2795.84	-2.35072	0.003	0.0002
208869_s_at	GABARAPL1	ENSG00000139112	8364	2796.67	-2.20396	0.003	0.0002
213667_at	SRCAP	ENSG00000080603	13047	2796.95	-2.25543	0.003	0.0002
220334_at	RGS17	ENSG00000091844	19698	2799.16	-2.31065	0.0031	0.0002
203815_at	GSTT1	ENSG00000184674	3342	2803.64	-2.3832	0.0031	0.0002
201553_s_at	LAMP1	ENSG00000185896	1081	2804.45	-2.29612	0.0031	0.0002
35671_at	GTF3C1	ENSG00000077235	21831	2805.8	-2.19056	0.0031	0.0002
213083_at	SLC35D2	ENSG00000130958	12466	2806.38	-2.39512	0.0031	0.0002
217789_at	SNX6	ENSG00000129515	17154	2808.25	-2.44952	0.0031	0.0002
221816_s_at	PHF11	ENSG00000136147	21176	2811.9	-2.38221	0.0032	0.0002
218388_at	PGLS	ENSG00000130313	17753	2813.04	-2.40161	0.0032	0.0002
202320_at	GTF3C1	ENSG00000077235	1848	2813.54	-2.20183	0.0032	0.0002
217591_at	SKIL	ENSG00000136603	16956	2814.1	-2.22715	0.0032	0.0002
208936_x_at	LGALS8	ENSG00000116977	8431	2816.2	-2.46827	0.0032	0.0002
221556_at	CDC14B	ENSG00000081377	20919	2817.41	-2.319	0.0032	0.0002
214798_at	ATP2C2	ENSG00000064270	14174	2817.49	-2.37825	0.0032	0.0002
200649_at	NUCB1	ENSG00000104805	177	2822.45	-2.30505	0.0033	0.0002
213049_at	RALGAPA1	ENSG00000174373	12432	2822.88	-2.44748	0.0033	0.0002
204075_s_at	KIAA0562	ENSG00000116198	3602	2823.95	-2.17966	0.0033	0.0002
202581_at	HSPA1B	ENSG00000204388	2109	2824.11	-2.31209	0.0033	0.0002
221751_at	PANK3	ENSG00000120137	21111	2824.98	-2.40477	0.0033	0.0002
205442_at	MFAP3L	ENSG00000198948	4969	2825.15	-3.28319	0.0033	0.0002
200645_at	GABARAP	ENSG00000170296	173	2825.31	-2.36543	0.0033	0.0002
201861_s_at	LRRFIP1	ENSG00000124831	1389	2826.57	-2.28469	0.0033	0.0002
218991_at	HEATR6	ENSG00000068097	18355	2830.99	-2.31129	0.0034	0.0002
203513_at	SPG11	ENSG00000104133	3040	2831.02	-2.32173	0.0034	0.0002
212412_at	PDLIM5	ENSG00000163110	11797	2832.26	-2.37232	0.0034	0.0002
205376_at	INPP4B	ENSG00000109452	4903	2832.58	-2.23117	0.0034	0.0002
221665_s_at	EPS8L1	ENSG00000131037	21026	2837.97	-2.33545	0.0035	0.0002
214149_s_at	nil	nil	nil	13528	2839.76	-2.50915	0.0035	0.0002
203569_s_at	OFD1	ENSG00000046651	3096	2840.41	-2.35839	0.0035	0.0002
201576_s_at	GLB1	ENSG00000170266	1104	2840.97	-2.28438	0.0035	0.0002
203891_s_at	DAPK3	ENSG00000167657	3418	2843.7	-2.35953	0.0035	0.0002
204745_x_at	MT1G	ENSG00000125144	4272	2846.18	-2.2708	0.0036	0.0002
212935_at	ENSG00000256841		12319	2848.27	-2.31274	0.0036	0.0002
202040_s_at	KDM5A	ENSG00000073614	1568	2848.56	-2.32447	0.0036	0.0002
214046_at	nil	nil	nil	13425	2850.8	-2.21484	0.0036	0.0002
214703_s_at	MAN2B2	ENSG00000013288	14079	2857.52	-2.35381	0.0037	0.0002
205112_at	PLCE1	ENSG00000138193	4639	2860.49	-2.52555	0.0037	0.0002
221799_at	MIR671	ENSG00000211517	21159	2862.16	-2.46161	0.0038	0.0002
221528_s_at	ELMO2	ENSG00000062598	20891	2862.26	-2.28279	0.0037	0.0002
219232_s_at	EGLN3	ENSG00000129521	18596	2863.76	-2.53432	0.0038	0.0002
201649_at	UBE2L6	ENSG00000156587	1177	2867.41	-2.55266	0.0038	0.0002
213940_s_at	FNBP1	ENSG00000187239	13319	2869.47	-2.29724	0.0038	0.0002
206303_s_at	NUDT4	ENSG00000173598	5829	2871.53	-2.37068	0.0039	0.0002
201884_at	CEACAM5	ENSG00000105388	1412	2871.87	-2.57737	0.0039	0.0002
201749_at	ECE1	ENSG00000117298	1277	2873.96	-2.28184	0.0039	0.0002
203896_s_at	PLCB4	ENSG00000101333	3423	2874.81	-2.54118	0.0039	0.0002
203241_at	UVRAG	ENSG00000198382	2769	2875.56	-2.3137	0.0039	0.0002
222312_s_at	nil	nil	nil	21671	2876.17	-2.34534	0.0039	0.0002
216210_x_at	TRIOBP	ENSG00000100106	15582	2877.51	-2.3198	0.0039	0.0002
214211_at	FTH1	ENSG00000167996	13590	2877.78	-2.36739	0.0039	0.0002
208617_s_at	PTP4A2	ENSG00000184007	8115	2880.54	-2.31225	0.004	0.0002
209427_at	SMTN	ENSG00000183963	8920	2880.79	-2.15039	0.004	0.0002
214911_s_at	BRD2	ENSG00000204256	14286	2882.15	-2.31562	0.004	0.0002
213185_at	KIAA0556	ENSG00000047578	12567	2882.88	-2.34486	0.004	0.0003
201885_s_at	CYB5R3	ENSG00000100243	1413	2883.1	-2.30489	0.004	0.0003
208951_at	ALDH7A1	ENSG00000164904	8446	2885.87	-2.4163	0.004	0.0003
218992_at	C9orf46	ENSG00000107020	18356	2885.91	-2.36854	0.004	0.0003
219164_s_at	ATG2B	ENSG00000066739	18528	2886.03	-2.46913	0.004	0.0003
219956_at	GALNT6	ENSG00000139629	19320	2888.45	-2.37364	0.004	0.0003
212268_at	SERPINB1	ENSG00000021355	11654	2891.92	-2.30857	0.0041	0.0003
218642_s_at	CHCHD7	ENSG00000170791	18006	2897.15	-2.38469	0.0042	0.0003
205241_at	SCO2	ENSG00000130489	4768	2897.34	-2.15816	0.0042	0.0003
35626_at	SGSH	ENSG00000181523	21829	2898.43	-2.31562	0.0042	0.0003
218085_at	CHMP5	ENSG00000086065	17450	2902.49	-2.48699	0.0042	0.0003
211177_s_at	TXNRD2	ENSG00000184470	10619	2906.94	-2.46007	0.0043	0.0003
39249_at	AQP3	ENSG00000165272	21929	2907.04	-2.43631	0.0043	0.0003
203771_s_at	BLVRA	ENSG00000106605	3298	2907.09	-2.32479	0.0043	0.0003
212864_at	CDS2	ENSG00000101290	12249	2908.61	-2.45513	0.0043	0.0003
210056_at	RND1	ENSG00000172602	9541	2913.63	-2.65093	0.0044	0.0003
214721_x_at	CDC42EP4	ENSG00000179604	14097	2914.15	-2.32141	0.0044	0.0003
201279_s_at	DAB2	ENSG00000153071	807	2915.88	-2.48802	0.0044	0.0003
204552_at	INPP4A	ENSG00000040933	4079	2917.27	-2.35839	0.0044	0.0003
201596_x_at	KRT18	ENSG00000111057	1124	2918.63	-2.24326	0.0044	0.0003
202969_at	DYRK2	ENSG00000127334	2498	2920.53	-2.40461	0.0044	0.0003
53720_at	C19orf66	ENSG00000130813	22091	2920.94	-2.23519	0.0044	0.0003
221880_s_at	FAM174B	ENSG00000185442	21240	2921.84	-2.45275	0.0044	0.0003
204716_at	CCDC6	ENSG00000108091	4243	2923.34	-2.46314	0.0045	0.0003
215603_x_at	GGTLC1	ENSG00000149435	14976	2923.98	-2.28897	0.0045	0.0003
209209_s_at	FERMT2	ENSG00000073712	8703	2925.05	-2.61118	0.0045	0.0003
204954_s_at	DYRK1B	ENSG00000105204	4481	2925.93	-2.30266	0.0045	0.0003
206571_s_at	MAP4K4	ENSG00000071054	6097	2926.08	-2.25246	0.0045	0.0003
202727_s_at	IFNGR1	ENSG00000027697	2255	2926.9	-2.3382	0.0045	0.0003
201533_at	CTNNB1	ENSG00000168036	1061	2928.46	-2.30346	0.0046	0.0003
209649_at	STAM2	ENSG00000115145	9138	2929.18	-2.55708	0.0046	0.0003
217799_x_at	UBE2H	ENSG00000186591	17164	2934.33	-2.26341	0.0046	0.0003
202554_s_at	GSTM3	ENSG00000134202	2082	2934.54	-2.36379	0.0046	0.0003
218466_at	TBC1D17	ENSG00000104946	17831	2938.14	-2.31402	0.0047	0.0003
209602_s_at	GATA3	ENSG00000107485	9092	2939.66	-2.58524	0.0047	0.0003
202367_at	CUX1	ENSG00000160967	1895	2940.22	-2.37924	0.0047	0.0003
222108_at	AMIGO2	ENSG00000139211	21468	2941.46	-2.64983	0.0047	0.0003
218573_at	MAGEH1	ENSG00000187601	17938	2948.31	-2.53872	0.0048	0.0003
216035_x_at	TCF7L2	ENSG00000148737	15407	2948.38	-2.50863	0.0048	0.0003
203364_s_at	ATG13	ENSG00000175224	2891	2949.07	-2.36625	0.0048	0.0003
201108_s_at	THBS1	ENSG00000137801	636	2950.29	-1.94531	0.0049	0.0003
213688_at	CALM1	ENSG00000198668	13068	2951.33	-2.21223	0.0049	0.0003
204611_s_at	PPP2R5B	ENSG00000068971	4138	2953.92	-2.20289	0.0049	0.0003
214113_s_at	RBM8A	ENSG00000131795	13492	2954.14	-2.41078	0.0049	0.0003
208704_x_at	APLP2	ENSG00000084234	8199	2954.53	-2.24513	0.0049	0.0003
218260_at	DDA1	ENSG00000130311	17625	2955.44	-2.22792	0.0049	0.0003
200932_s_at	DCTN2	ENSG00000175203	460	2958.56	-2.27995	0.005	0.0003
212357_at	FAM168A	ENSG00000054965	11742	2958.58	-2.3153	0.005	0.0003
203430_at	HEBP2	ENSG00000051620	2957	2959.43	-2.36805	0.005	0.0003
212970_at	APBB2	ENSG00000163697	12353	2961.68	-2.3382	0.005	0.0003
218279_s_at	nil	nil	nil	17644	2962.22	-2.22715	0.005	0.0003
209631_s_at	GPR37	ENSG00000170775	9121	2962.7	-2.23318	0.005	0.0003
219625_s_at	COL4A3BP	ENSG00000113163	18989	2965	-2.41781	0.0051	0.0003
204017_at	KDELR3	ENSG00000100196	3544	2965.38	-2.41613	0.0051	0.0003
209008_x_at	KRT8	ENSG00000170421	8502	2966.06	-2.17106	0.0051	0.0003
204576_s_at	CLUAP1	ENSG00000103351	4103	2966.72	-2.28248	0.0051	0.0003
221954_at	C20orf111	ENSG00000132823	21314	2966.83	-2.34323	0.0051	0.0003
207105_s_at	PIK3R2	ENSG00000105647	6631	2966.9	-2.20916	0.0051	0.0003
221584_s_at	KCNMA1	ENSG00000156113	20946	2968.31	-2.42032	0.0051	0.0003
208727_s_at	CDC42	ENSG00000070831	8222	2970.58	-2.29167	0.0051	0.0003
218313_s_at	GALNT7	ENSG00000109586	17678	2970.73	-2.39512	0.0051	0.0003
221564_at	PRMT2	ENSG00000160310	20927	2972.3	-2.38469	0.0051	0.0003
218072_at	COMMD9	ENSG00000110442	17437	2972.98	-2.32253	0.0051	0.0003
217823_s_at	ENSG00000198833		17188	2973.19	-2.29008	0.0051	0.0003
201998_at	ST6GAL1	ENSG00000073849	1526	2974.93	-2.71114	0.0052	0.0003
212861_at	MFSD5	ENSG00000182544	12246	2975.21	-2.47478	0.0052	0.0003
200604_s_at	PRKAR1A	ENSG00000108946	132	2976.9	-2.21238	0.0052	0.0003
209028_s_at	ABI1	ENSG00000136754	8522	2977.24	-2.53696	0.0052	0.0003
203354_s_at	PSD3	ENSG00000156011	2881	2979.07	-2.2771	0.0052	0.0003
201641_at	BST2	ENSG00000130303	1169	2979.64	-2.32705	0.0052	0.0003
221476_s_at	RPL15	ENSG00000174748	20839	2980.85	-2.34974	0.0052	0.0003
218012_at	TSPYL2	ENSG00000184205	17377	2981.23	-2.26012	0.0052	0.0003
211899_s_at	TRAF4	ENSG00000076604	11287	2982.82	-2.47444	0.0053	0.0003
201804_x_at	TBCB	ENSG00000105254	1332	2984.63	-2.25762	0.0053	0.0004
215561_s_at	IL1R1	ENSG00000115594	14934	2985.25	-2.44969	0.0053	0.0004
201319_at	nil	nil	nil	847	2986.44	-2.33254	0.0053	0.0004
200862_at	DHCR24	ENSG00000116133	390	2988.17	-2.4582	0.0053	0.0004
219356_s_at	CHMP5	ENSG00000086065	18720	2988.89	-2.48458	0.0053	0.0004
212494_at	TENC1	ENSG00000111077	11879	2991.25	-2.36444	0.0054	0.0004
207949_s_at	ICA1	ENSG00000003147	7462	2994.3	-2.30266	0.0054	0.0004
202748_at	GBP2	ENSG00000162645	2276	2997.29	-2.33755	0.0055	0.0004
219150_s_at	COX19	ENSG00000240230	18514	3001.91	-2.32511	0.0056	0.0004
210653_s_at	BCKDHB	ENSG00000083123	10118	3006.02	-2.64689	0.0057	0.0004
204720_s_at	DNAJC6	ENSG00000116675	4247	3006.07	-2.32157	0.0057	0.0004
209160_at	AKR1C3	ENSG00000196139	8654	3007.04	-2.48613	0.0057	0.0004
209688_s_at	CCDC93	ENSG00000125633	9176	3007.85	-2.41295	0.0057	0.0004
203720_s_at	ERCC1	ENSG00000012061	3247	3008	-2.26844	0.0057	0.0004
219274_at	TSPAN12	ENSG00000106025	18638	3008.3	-2.1895	0.0057	0.0004
205012_s_at	HAGH	ENSG00000063854	4539	3009.3	-2.28232	0.0057	0.0004
221538_s_at	PLXNA1	ENSG00000114554	20901	3014.69	-2.22437	0.0058	0.0004
208686_s_at	BRD2	ENSG00000204256	8181	3020.63	-2.17799	0.0059	0.0004
202629_at	APPBP2	ENSG00000062725	2157	3024.18	-2.4402	0.0059	0.0004
211759_x_at	TBCB	ENSG00000105254	11158	3025.35	-2.2548	0.006	0.0004
205607_s_at	SCYL3	ENSG00000000457	5134	3025.36	-2.45547	0.0059	0.0004
205107_s_at	EFNA4	ENSG00000243364	4634	3028.55	-2.38386	0.006	0.0004
211945_s_at	ITGB1	ENSG00000150093	11333	3028.57	-2.2653	0.006	0.0004
208926_at	NEU1	ENSG00000204386	8421	3030.37	-2.51734	0.006	0.0004
222148_s_at	RHOT1	ENSG00000126858	21508	3032.12	-2.35072	0.0061	0.0004
210346_s_at	CLK4	ENSG00000113240	9825	3032.66	-2.4582	0.0061	0.0004
218181_s_at	ENSG00000233404		17546	3033.28	-2.28295	0.0061	0.0004
212169_at	FKBP9	ENSG00000122642	11555	3036.79	-2.29533	0.0062	0.0004
219529_at	CLIC3	ENSG00000169583	18893	3037.45	-2.59818	0.0062	0.0004
212642_s_at	HIVEP2	ENSG00000010818	12027	3040.48	-2.32286	0.0062	0.0004
204022_at	WWP2	ENSG00000198373	3549	3043.04	-2.32882	0.0063	0.0004
65493_at	HEATR6	ENSG00000068097	22177	3045.04	-2.35349	0.0063	0.0004
213281_at	nil	nil	nil	12662	3045.81	-2.22839	0.0063	0.0004
210652_s_at	TTC39A	ENSG00000085831	10117	3046.57	-2.28548	0.0064	0.0004
201392_s_at	IGF2R	ENSG00000197081	920	3047.59	-2.33885	0.0064	0.0004
214755_at	UAP1L1	ENSG00000197355	14131	3051.27	-2.50151	0.0064	0.0004
202767_at	ACP2	ENSG00000134575	2295	3052.71	-2.36575	0.0065	0.0004
200747_s_at	NUMA1	ENSG00000137497	275	3055.07	-2.32495	0.0065	0.0004
208877_at	PAK2	ENSG00000180370	8372	3055.58	-2.2584	0.0065	0.0004
213254_at	TNRC6B	ENSG00000100354	12636	3056.53	-2.25027	0.0065	0.0004
212960_at	TBC1D9	ENSG00000109436	12343	3057.97	-2.26357	0.0065	0.0004
213852_at	RBM8A	ENSG00000131795	13232	3057.98	-2.33092	0.0065	0.0004
202951_at	STK38	ENSG00000112079	2480	3058.13	-2.26577	0.0065	0.0004
205508_at	HPN	ENSG00000105707	5035	3060.1	-2.23705	0.0066	0.0004
218667_at	PJA1	ENSG00000181191	18031	3061.07	-2.45054	0.0066	0.0004
202471_s_at	IDH3G	ENSG00000067829	1999	3062.64	-2.3512	0.0066	0.0004
38918_at	SOX13	ENSG00000143842	21926	3064.46	-2.46383	0.0066	0.0005
221843_s_at	KIAA1609	ENSG00000140950	21203	3065.02	-2.38783	0.0066	0.0005
214274_s_at	ACAA1	ENSG00000060971	13653	3065.33	-2.4158	0.0066	0.0005
204132_s_at	ENSG00000240445		3659	3067.14	-2.38469	0.0067	0.0005
210757_x_at	DAB2	ENSG00000153071	10218	3067.77	-2.50255	0.0067	0.0005
200977_s_at	TAX1BP1	ENSG00000106052	505	3071.09	-2.39645	0.0068	0.0005
203045_at	NINJ1	ENSG00000131669	2574	3072.62	-2.24124	0.0068	0.0005
200075_s_at	GUK1	ENSG00000143774	96	3074.03	-2.41781	0.0068	0.0005
213398_s_at	SDR39U1	ENSG00000100445	12779	3075.26	-2.21085	0.0068	0.0005
202289_s_at	TACC2	ENSG00000138162	1817	3075.47	-2.42469	0.0068	0.0005
218632_at	HECTD3	ENSG00000126107	17997	3075.86	-2.19482	0.0068	0.0005
215185_at	ENSG00000204054		14559	3077.03	-2.50898	0.0069	0.0005
204633_s_at	RPS6KA5	ENSG00000100784	4160	3078.93	-2.5095	0.0069	0.0005
203453_at	SCNN1A	ENSG00000111319	2980	3080.28	-2.13569	0.0069	0.0005
218387_s_at	PGLS	ENSG00000130313	17752	3080.77	-2.33432	0.0069	0.0005
205463_s_at	PDGFA	ENSG00000197461	4990	3083.51	-2.1854	0.007	0.0005
201669_s_at	MARCKS	ENSG00000155130	1197	3085.59	-2.20748	0.007	0.0005
215321_at	RUNDC3B	ENSG00000105784	14695	3086.28	-2.23798	0.007	0.0005
204066_s_at	AGAP1	ENSG00000157985	3593	3087.05	-2.35202	0.007	0.0005
212186_at	ACACA	ENSG00000132142	11572	3088.04	-2.35708	0.0071	0.0005
203779_s_at	MPZL2	ENSG00000149573	3306	3088.7	-2.44359	0.0071	0.0005
201056_at	GOLGB1	ENSG00000173230	584	3089.85	-2.44359	0.0071	0.0005
206106_at	MAPK12	ENSG00000188130	5632	3090.23	-2.20794	0.0071	0.0005
213651_at	INPP5J	ENSG00000185133	13031	3092.11	-2.37479	0.0072	0.0005
204403_x_at	FAM115A	ENSG00000198420	3930	3094.97	-2.34112	0.0072	0.0005
201359_at	COPB1	ENSG00000129083	887	3097.56	-2.43783	0.0073	0.0005
212799_at	STX6	ENSG00000135823	12184	3098.36	-2.24653	0.0073	0.0005
217551_at	ENSG00000184669		16916	3098.53	-2.42704	0.0073	0.0005
201368_at	ZFP36L2	ENSG00000152518	896	3099.24	-2.47942	0.0073	0.0005
200906_s_at	PALLD	ENSG00000129116	434	3100.69	-2.1492	0.0073	0.0005
214041_x_at	nil	nil	nil	13420	3102.41	-2.35888	0.0074	0.0005
212911_at	DNAJC16	ENSG00000116138	12295	3102.75	-2.30585	0.0074	0.0005
212419_at	ZCCHC24	ENSG00000165424	11804	3102.97	-2.45088	0.0074	0.0005
218423_x_at	VPS54	ENSG00000143952	17788	3103.43	-2.36346	0.0074	0.0005
206482_at	PTK6	ENSG00000101213	6008	3104.89	-2.36608	0.0074	0.0005
210296_s_at	PEX2	ENSG00000164751	9776	3107.27	-2.61861	0.0074	0.0005
215460_x_at	BRD1	ENSG00000100425	14833	3108.37	-2.21024	0.0075	0.0005
43511_s_at	nil	nil	nil	21993	3108.39	-2.49217	0.0075	0.0005
209131_s_at	SNAP23	ENSG00000092531	8625	3110.14	-2.64708	0.0075	0.0005
200964_at	UBA1	ENSG00000130985	492	3111.99	-2.2153	0.0076	0.0005
201650_at	KRT19	ENSG00000171345	1178	3116.75	-2.22715	0.0077	0.0005
209558_s_at	HIP1R	ENSG00000130787	9050	3125.78	-2.20244	0.0079	0.0006
221487_s_at	ENSA	ENSG00000143420	20850	3127.94	-2.33788	0.0079	0.0006
202217_at	C21orf33	ENSG00000160221	1745	3129.8	-2.27033	0.008	0.0006
218303_x_at	KRCC1	ENSG00000172086	17668	3130.46	-2.41095	0.008	0.0006
210111_s_at	KLHDC10	ENSG00000128607	9595	3131.8	-2.41212	0.008	0.0006
213275_x_at	CTSB	ENSG00000164733	12656	3132.8	-2.21407	0.008	0.0006
202018_s_at	LTF	ENSG00000012223	1546	3132.96	-2.41747	0.008	0.0006
204019_s_at	SH3YL1	ENSG00000035115	3546	3135.31	-2.68328	0.0081	0.0006
219460_s_at	TMEM127	ENSG00000135956	18824	3135.36	-2.43868	0.0081	0.0006
203713_s_at	LLGL2	ENSG00000073350	3240	3136.85	-2.27947	0.0081	0.0006
214522_x_at	HIST1H2AD	ENSG00000196866	13901	3139.16	-2.24482	0.0081	0.0006
208867_s_at	CSNK1A1	ENSG00000113712	8362	3139.19	-2.36887	0.0081	0.0006
201682_at	PMPCB	ENSG00000105819	1210	3144.36	-2.42217	0.0083	0.0006
212842_x_at	RGPD6	ENSG00000183054	12227	3145.54	-2.33642	0.0083	0.0006
217824_at	ENSG00000198833		17189	3147.21	-2.2006	0.0083	0.0006
210933_s_at	FSCN1	ENSG00000075618	10380	3147.82	-2.19573	0.0083	0.0006
217891_at	C16orf58	ENSG00000140688	17256	3147.89	-2.20733	0.0083	0.0006
221245_s_at	FZD5	ENSG00000163251	20608	3149.66	-2.35512	0.0084	0.0006
200851_s_at	KIAA0174	ENSG00000182149	379	3152.19	-2.36149	0.0084	0.0006
213153_at	SETD1B	ENSG00000139718	12536	3153.62	-2.32044	0.0085	0.0006
218537_at	HCFC1R1	ENSG00000103145	17902	3154.2	-2.24544	0.0085	0.0006
204788_s_at	PPOX	ENSG00000143224	4315	3156.16	-2.34015	0.0085	0.0006
214967_at	nil	nil	nil	14342	3156.52	-2.21606	0.0086	0.0006
202114_at	SNX2	ENSG00000205302	1642	3157.13	-2.34551	0.0086	0.0006
205111_s_at	PLCE1	ENSG00000138193	4638	3158.62	-2.45649	0.0086	0.0006
205042_at	GNE	ENSG00000159921	4569	3159.53	-2.45854	0.0086	0.0006
204740_at	CNKSR1	ENSG00000142675	4267	3159.76	-2.35316	0.0086	0.0006
202426_s_at	RXRA	ENSG00000186350	1954	3162.14	-2.39878	0.0087	0.0006
218090_s_at	WDR11	ENSG00000120008	17455	3163	-2.29008	0.0087	0.0006
201048_x_at	RAB6A	ENSG00000175582	576	3167.85	-2.21837	0.0088	0.0006
215735_s_at	TSC2	ENSG00000103197	15108	3171.16	-2.31835	0.0089	0.0006
215429_s_at	ZNF428	ENSG00000131116	14803	3172.53	-2.21868	0.0089	0.0006
213018_at	GATAD1	ENSG00000157259	12401	3173.2	-2.4402	0.0089	0.0006
220581_at	C6orf97	ENSG00000120262	19945	3173.66	-2.422	0.0089	0.0006
219317_at	POLI	ENSG00000101751	18681	3174.7	-2.48406	0.009	0.0006
206724_at	CBX4	ENSG00000141582	6250	3175.85	-2.14429	0.009	0.0006
201598_s_at	INPPL1	ENSG00000165458	1126	3182.09	-2.27868	0.0092	0.0007
208104_s_at	TSC22D4	ENSG00000166925	7613	3183.06	-2.27442	0.0092	0.0007
217122_s_at	SLC35E2B	ENSG00000189339	16489	3185.64	-2.34453	0.0092	0.0007
202771_at	FAM38A	ENSG00000103335	2299	3185.75	-2.12977	0.0092	0.0007
212488_at	COL5A1	ENSG00000130635	11873	3191.11	-2.29787	0.0094	0.0007
219832_s_at	HOXC13	ENSG00000123364	19196	3192.45	-2.11404	0.0094	0.0007
202808_at	C10orf26	ENSG00000166272	2336	3193.59	-2.37743	0.0094	0.0007
209152_s_at	TCF3	ENSG00000071564	8646	3193.91	-2.17815	0.0094	0.0007
209020_at	C20orf111	ENSG00000132823	8514	3194.5	-2.39081	0.0094	0.0007
209574_s_at	C18orf1	ENSG00000168675	9064	3195.37	-2.45564	0.0095	0.0007
211320_s_at	PTPRU	ENSG00000060656	10740	3196.61	-2.30793	0.0095	0.0007
202712_s_at	CKMT1A	ENSG00000223572	2240	3197.26	-2.32624	0.0095	0.0007
201082_s_at	DCTN1	ENSG00000204843	610	3199.63	-2.22253	0.0096	0.0007
219749_at	SH2D4A	ENSG00000104611	19113	3200.8	-2.36739	0.0096	0.0007
203773_x_at	BLVRA	ENSG00000106605	3300	3201.55	-2.29644	0.0096	0.0007
213012_at	NEDD4	ENSG00000069869	12395	3202.35	-2.32382	0.0096	0.0007
213675_at	nil	nil	nil	13055	3206.47	-2.22576	0.0097	0.0007
218432_at	FBXO3	ENSG00000110429	17797	3210.67	-2.55018	0.0098	0.0007
202551_s_at	CRIM1	ENSG00000150938	2079	3216.88	-2.55638	0.01	0.0007
205437_at	ZNF211	ENSG00000121417	4964	3220.39	-2.39297	0.0101	0.0007
214481_at	nil	nil	nil	13860	3220.57	-2.24358	0.0101	0.0007
219905_at	ERMAP	ENSG00000164010	19269	3220.72	-2.2708	0.0101	0.0007
222230_s_at	ACTR10	ENSG00000131966	21590	3222.08	-2.38766	0.0102	0.0007
203159_at	GLS	ENSG00000115419	2687	3222.46	-2.23643	0.0102	0.0007
204297_at	PIK3C3	ENSG00000078142	3824	3224.64	-2.34844	0.0102	0.0007
212737_at	GM2A	ENSG00000196743	12122	3224.64	-2.28659	0.0102	0.0007
212636_at	QKI	ENSG00000112531	12021	3224.94	-2.38932	0.0102	0.0007
210999_s_at	GRB10	ENSG00000106070	10446	3225.64	-2.1486	0.0103	0.0007
208912_s_at	CNP	ENSG00000173786	8407	3228.45	-2.40511	0.0103	0.0008
203421_at	nil	nil	nil	2948	3228.69	-2.29104	0.0103	0.0008
204233_s_at	CHKA	ENSG00000110721	3760	3229.62	-2.48733	0.0104	0.0008
210136_at	MBP	ENSG00000197971	9620	3229.75	-2.44816	0.0103	0.0008
212513_s_at	USP33	ENSG00000077254	11898	3229.85	-2.54665	0.0103	0.0008
202208_s_at	ARL4C	ENSG00000188042	1736	3237.21	-2.2958	0.0106	0.0008
208631_s_at	HADHA	ENSG00000084754	8128	3239.3	-2.35986	0.0106	0.0008
208156_x_at	EPPK1	ENSG00000227184	7663	3239.73	-2.21315	0.0106	0.0008
203179_at	GALT	ENSG00000213930	2707	3240.07	-2.36117	0.0106	0.0008
211627_x_at	nil	nil	nil	11032	3242.09	-2.33173	0.0107	0.0008
201779_s_at	RNF13	ENSG00000082996	1307	3242.12	-2.45956	0.0107	0.0008
209234_at	KIF1B	ENSG00000054523	8728	3243.96	-2.28739	0.0107	0.0008
209221_s_at	OSBPL2	ENSG00000130703	8715	3244.08	-2.30202	0.0107	0.0008
221613_s_at	ATP8B5P	ENSG00000179766	20975	3245.68	-2.36986	0.0108	0.0008
221937_at	SYNRG	ENSG00000006114	21297	3246.52	-2.31755	0.0108	0.0008
AFFX-M27830_5_at	nil	nil	nil	22246	3246.97	-2.30537	0.0108	0.0008
214657_s_at	NEAT1	ENSG00000245532	14033	3247.2	-2.3153	0.0108	0.0008
212223_at	IDS	ENSG00000010404	11609	3249.04	-2.30601	0.0108	0.0008
208798_x_at	GOLGA8A	ENSG00000175265	8293	3250.14	-2.38337	0.0109	0.0008
212741_at	MAOA	ENSG00000189221	12126	3250.29	-2.73492	0.0109	0.0008
209082_s_at	COL18A1	ENSG00000182871	8576	3250.68	-2.23612	0.0109	0.0008
205190_at	PLS1	ENSG00000120756	4717	3255.3	-2.37627	0.011	0.0008
221590_s_at	nil	nil	nil	20952	3258.3	-2.52853	0.0111	0.0008
201163_s_at	IGFBP7	ENSG00000163453	691	3258.95	-2.42032	0.0111	0.0008
212652_s_at	SNX4	ENSG00000114520	12037	3259.26	-2.33755	0.0111	0.0008
201658_at	ARL1	ENSG00000120805	1186	3261.74	-2.45241	0.0112	0.0008
218665_at	FZD4	ENSG00000174804	18029	3264.58	-2.25464	0.0113	0.0008
210963_s_at	GYG2	ENSG00000056998	10410	3267.81	-2.3561	0.0113	0.0008
213730_x_at	TCF3	ENSG00000071564	13110	3268.21	-2.12697	0.0113	0.0008
217903_at	STRN4	ENSG00000090372	17268	3270.99	-2.20503	0.0114	0.0008
219474_at	C3orf52	ENSG00000114529	18838	3272.91	-2.42016	0.0115	0.0009
202067_s_at	LDLR	ENSG00000130164	1595	3273.19	-2.25137	0.0115	0.0009
218062_x_at	CDC42EP4	ENSG00000179604	17427	3273.38	-2.32398	0.0115	0.0009
219222_at	RBKS	ENSG00000171174	18586	3276.9	-2.54136	0.0116	0.0009
206207_at	CLC	ENSG00000105205	5733	3277.53	-3.49139	0.0116	0.0009
201484_at	SUPT4H1	ENSG00000213246	1012	3280.74	-2.19664	0.0117	0.0009
209739_s_at	PNPLA4	ENSG00000006757	9227	3282.32	-2.08031	0.0117	0.0009
201734_at	CLCN3	ENSG00000109572	1262	3282.39	-2.29326	0.0117	0.0009
201448_at	TIA1	ENSG00000116001	976	3284.09	-2.42183	0.0118	0.0009
208583_x_at	HIST1H2AJ	ENSG00000182611	8081	3291.32	-2.20121	0.012	0.0009
219848_s_at	nil	nil	nil	19212	3292.53	-2.1655	0.012	0.0009
208804_s_at	SRSF6	ENSG00000124193	8299	3293.47	-2.31001	0.0121	0.0009
202936_s_at	SOX9	ENSG00000125398	2465	3294.99	-2.13998	0.0121	0.0009
218164_at	SPATA20	ENSG00000006282	17529	3297.66	-2.23535	0.0122	0.0009
201369_s_at	ZFP36L2	ENSG00000152518	897	3298.28	-2.77695	0.0122	0.0009
202623_at	EAPP	ENSG00000129518	2151	3299.88	-2.48234	0.0123	0.0009
48825_at	ING4	ENSG00000111653	22048	3300.33	-2.26232	0.0123	0.0009
212708_at	nil	nil	nil	12093	3300.44	-2.27442	0.0123	0.0009
222262_s_at	ETNK1	ENSG00000139163	21621	3301.09	-2.24903	0.0123	0.0009
212566_at	MAP4	ENSG00000047849	11951	3301.17	-2.26592	0.0123	0.0009
214469_at	HIST1H2AE	ENSG00000168274	13848	3302.71	-2.30953	0.0123	0.0009
207559_s_at	ZMYM3	ENSG00000147130	7080	3307.4	-2.17166	0.0125	0.0009
211729_x_at	BLVRA	ENSG00000106605	11129	3310.73	-2.29072	0.0126	0.0009
220968_s_at	TSPAN9	ENSG00000011105	20332	3311.07	-2.26938	0.0126	0.0009
201603_at	PPP1R12A	ENSG00000058272	1131	3314.3	-2.38221	0.0127	0.001
218645_at	ZNF277	ENSG00000198839	18009	3315.71	-2.41446	0.0127	0.001
213072_at	CYHR1	ENSG00000187954	12455	3320.1	-2.38568	0.0129	0.001
AFFX-HUMRGE/M10098_M_at	nil	nil	nil	22241	3322.97	-2.26435	0.013	0.001
204049_s_at	PHACTR2	ENSG00000112419	3576	3324.78	-2.51717	0.0131	0.001
206658_at	UPK3B	ENSG00000243566	6184	3324.98	-2.39313	0.0131	0.001
218999_at	TMEM140	ENSG00000146859	18363	3326.68	-2.2035	0.0131	0.001
204389_at	MAOA	ENSG00000189221	3916	3327.72	-2.77599	0.0132	0.001
202667_s_at	SLC39A7	ENSG00000112473	2195	3328.48	-2.34112	0.0132	0.001
212184_s_at	TAB2	ENSG00000055208	11570	3328.94	-2.38816	0.0132	0.001
213172_at	TTC9	ENSG00000133985	12554	3329.15	-2.21653	0.0132	0.001
217803_at	GOLPH3	ENSG00000113384	17168	3331.04	-2.48217	0.0133	0.001
46142_at	LMF1	ENSG00000103227	22022	3336.76	-2.22222	0.0135	0.001
213127_s_at	MED8	ENSG00000159479	12510	3338.16	-2.33642	0.0135	0.001
218723_s_at	C13orf15	ENSG00000102760	18087	3339.63	-2.09871	0.0135	0.001
220744_s_at	IFT122	ENSG00000163913	20108	3343.15	-2.51647	0.0137	0.001
209089_at	RAB5A	ENSG00000144566	8583	3344.1	-2.35953	0.0137	0.001
222244_s_at	TUG1	ENSG00000253352	21603	3345.46	-2.34534	0.0137	0.001
219017_at	ETNK1	ENSG00000139163	18381	3346.12	-2.3651	0.0137	0.001
201367_s_at	ZFP36L2	ENSG00000152518	895	3346.15	-2.78543	0.0137	0.001
204981_at	SLC22A18	ENSG00000110628	4508	3346.64	-2.35169	0.0138	0.001
201810_s_at	SH3BP5	ENSG00000131370	1338	3349.45	-2.18026	0.0139	0.0011
213441_x_at	SPDEF	ENSG00000124664	12822	3351	-2.3408	0.0139	0.0011
201106_at	GPX4	ENSG00000167468	634	3351.6	-2.2414	0.0139	0.0011
217795_s_at	TMEM43	ENSG00000170876	17160	3353.87	-2.04514	0.014	0.0011
209472_at	CCBL2	ENSG00000137944	8965	3354.89	-2.38237	0.014	0.0011
202998_s_at	LOXL2	ENSG00000134013	2527	3355	-2.30905	0.014	0.0011
221757_at	PIK3IP1	ENSG00000100100	21117	3355.5	-2.35708	0.014	0.0011
208072_s_at	DGKD	ENSG00000077044	7581	3355.53	-2.22437	0.014	0.0011
221498_at	SNX27	ENSG00000143376	20861	3355.64	-2.319	0.014	0.0011
208248_x_at	APLP2	ENSG00000084234	7752	3357.82	-2.27726	0.0141	0.0011
202068_s_at	LDLR	ENSG00000130164	1596	3359.68	-2.24638	0.0142	0.0011
208949_s_at	LGALS3	ENSG00000131981	8444	3360.78	-2.27679	0.0142	0.0011
212099_at	RHOB	ENSG00000143878	11485	3361.6	-2.21868	0.0142	0.0011
200711_s_at	SKP1	ENSG00000113558	239	3363.05	-2.43058	0.0143	0.0011
212482_at	RMND5A	ENSG00000153561	11867	3363.46	-2.28026	0.0143	0.0011
213279_at	DHRS1	ENSG00000157379	12660	3363.84	-2.37314	0.0143	0.0011
200948_at	MLF2	ENSG00000089693	476	3364.35	-2.23194	0.0143	0.0011
65086_at	YIPF2	ENSG00000130733	22173	3365.25	-2.28992	0.0143	0.0011
222173_s_at	TBC1D2	ENSG00000095383	21533	3366.72	-2.43733	0.0144	0.0011
203747_at	AQP3	ENSG00000165272	3274	3367.08	-2.3285	0.0144	0.0011
218262_at	RMND5B	ENSG00000145916	17627	3367.22	-2.29501	0.0144	0.0011
216194_s_at	TBCB	ENSG00000105254	15566	3367.81	-2.23721	0.0144	0.0011
207081_s_at	PI4KA	ENSG00000241973	6607	3368.72	-2.30234	0.0144	0.0011
201383_s_at	NBR1	ENSG00000188554	911	3369.1	-2.34469	0.0144	0.0011
212368_at	ZNF292	ENSG00000188994	11753	3369.99	-2.34941	0.0145	0.0011
208751_at	NAPA	ENSG00000105402	8246	3370.14	-2.27726	0.0145	0.0011
219327_s_at	GPRC5C	ENSG00000170412	18691	3371.56	-2.35577	0.0145	0.0011
211769_x_at	SERINC3	ENSG00000132824	11168	3371.77	-2.29135	0.0145	0.0011
203769_s_at	STS	ENSG00000101846	3296	3373.3	-2.15741	0.0146	0.0011
208629_s_at	HADHA	ENSG00000084754	8126	3375.37	-2.27206	0.0146	0.0011
202460_s_at	LPIN2	ENSG00000101577	1988	3375.72	-2.25793	0.0146	0.0011
218450_at	HEBP1	ENSG00000013583	17815	3381.54	-2.52976	0.0148	0.0012
201851_at	SH3GL1	ENSG00000141985	1379	3382.07	-2.18162	0.0149	0.0012
220933_s_at	ZCCHC6	ENSG00000083223	20297	3383.52	-2.20794	0.0149	0.0012
222015_at	CSNK1E	ENSG00000213923	21375	3386.77	-2.12682	0.015	0.0012
201162_at	IGFBP7	ENSG00000163453	690	3388.46	-2.37924	0.0151	0.0012
55093_at	MIR671	ENSG00000211517	22102	3388.82	-2.26043	0.0151	0.0012
202260_s_at	STXBP1	ENSG00000136854	1788	3389.3	-2.27584	0.0151	0.0012
206656_s_at	C20orf3	ENSG00000101474	6182	3390.32	-2.36346	0.0151	0.0012
203983_at	TSNAX	ENSG00000116918	3510	3390.39	-2.33448	0.0151	0.0012
202214_s_at	CUL4B	ENSG00000158290	1742	3391.55	-2.35708	0.0152	0.0012
201059_at	CTTN	ENSG00000085733	587	3392.47	-2.23581	0.0152	0.0012
209604_s_at	GATA3	ENSG00000107485	9094	3392.81	-2.3264	0.0152	0.0012
212923_s_at	C6orf145	ENSG00000168994	12307	3393.85	-2.24342	0.0152	0.0012
217800_s_at	NDFIP1	ENSG00000131507	17165	3394.88	-2.46075	0.0153	0.0012
214855_s_at	RALGAPA1	ENSG00000174373	14230	3395.22	-2.34015	0.0153	0.0012
208920_at	SRI	ENSG00000075142	8415	3395.7	-2.1613	0.0153	0.0012
209107_x_at	NCOA1	ENSG00000084676	8601	3398.27	-2.28263	0.0154	0.0012
219922_s_at	LTBP3	ENSG00000168056	19286	3398.6	-2.43041	0.0154	0.0012
219696_at	DENND1B	ENSG00000213047	19060	3400.4	-2.40777	0.0155	0.0012
218371_s_at	PSPC1	ENSG00000121390	17736	3403.49	-2.36592	0.0156	0.0012
208741_at	SAP18	ENSG00000150459	8236	3405.03	-2.21668	0.0156	0.0012
204048_s_at	PHACTR2	ENSG00000112419	3575	3406.56	-2.37068	0.0157	0.0012
218914_at	RRNAD1	ENSG00000143303	18278	3407.04	-2.32044	0.0157	0.0012
217807_s_at	GLTSCR2	ENSG00000105373	17172	3409.04	-2.3832	0.0158	0.0012
213029_at	NFIB	ENSG00000147862	12412	3409.63	-2.33448	0.0158	0.0012
204360_s_at	NAGLU	ENSG00000108784	3887	3412.61	-2.2904	0.0159	0.0013
207186_s_at	BPTF	ENSG00000171634	6711	3415	-2.36411	0.016	0.0013
201395_at	RBM5	ENSG00000003756	923	3415.72	-2.26514	0.016	0.0013
60815_at	nil	nil	nil	22147	3425.25	-2.2107	0.0164	0.0013
212631_at	STX7	ENSG00000079950	12016	3425.4	-2.29772	0.0164	0.0013
201846_s_at	RYBP	ENSG00000163602	1374	3426.04	-2.27805	0.0164	0.0013
218562_s_at	TMEM57	ENSG00000204178	17927	3426.83	-2.25699	0.0165	0.0013
207521_s_at	ATP2A3	ENSG00000074370	7042	3429.52	-2.57273	0.0166	0.0013
218846_at	MED23	ENSG00000112282	18210	3430.04	-2.4882	0.0166	0.0013
207147_at	DLX2	ENSG00000115844	6673	3432.81	-2.23411	0.0167	0.0013
201845_s_at	RYBP	ENSG00000163602	1373	3438.08	-2.43733	0.0169	0.0013
214705_at	INADL	ENSG00000132849	14081	3438.84	-2.18223	0.0169	0.0013
218765_at	SIDT2	ENSG00000149577	18129	3439.28	-2.22345	0.0169	0.0013
220149_at	C2orf54	ENSG00000172478	19513	3440.3	-2.3285	0.017	0.0013
201552_at	LAMP1	ENSG00000185896	1080	3443.52	-2.273	0.0171	0.0014
205251_at	PER2	ENSG00000132326	4778	3444.7	-2.41212	0.0172	0.0014
200646_s_at	NUCB1	ENSG00000104805	174	3446.83	-2.22468	0.0172	0.0014
218031_s_at	FOXN3	ENSG00000053254	17396	3447.83	-2.39745	0.0173	0.0014
218902_at	NOTCH1	ENSG00000148400	18266	3452.46	-2.27111	0.0175	0.0014
201536_at	DUSP3	ENSG00000108861	1064	3452.54	-2.31177	0.0175	0.0014
204579_at	FGFR4	ENSG00000160867	4106	3453.59	-2.28422	0.0175	0.0014
202411_at	IFI27	ENSG00000165949	1939	3456.29	-2.21269	0.0176	0.0014
210716_s_at	CLIP1	ENSG00000130779	10178	3456.3	-2.37874	0.0176	0.0014
209925_at	OCLN	ENSG00000197822	9411	3458.01	-2.45649	0.0177	0.0014
214251_s_at	NUMA1	ENSG00000137497	13630	3458.29	-2.47495	0.0177	0.0014
202245_at	ENSG00000235878		1773	3459.11	-2.24934	0.0177	0.0014
90265_at	COX19	ENSG00000240230	22205	3462.98	-2.2484	0.0179	0.0014
201999_s_at	DYNLT1	ENSG00000146425	1527	3464.91	-2.32044	0.018	0.0014
201908_at	DVL3	ENSG00000161202	1436	3466.32	-2.30857	0.018	0.0014
212510_at	GPD1L	ENSG00000152642	11895	3468	-2.3561	0.0181	0.0014
202386_s_at	KIAA0430	ENSG00000166783	1914	3468.89	-2.39712	0.0181	0.0015
215555_at	nil	nil	nil	14928	3469.05	-2.13317	0.0181	0.0015
205684_s_at	DENND4C	ENSG00000137145	5211	3469.86	-2.27064	0.0182	0.0015
203831_at	R3HDM2	ENSG00000179912	3358	3470.76	-2.20779	0.0182	0.0015
221257_x_at	FBXO38	ENSG00000145868	20620	3472.11	-2.33723	0.0182	0.0015
211297_s_at	CDK7	ENSG00000134058	10720	3472.4	-2.39595	0.0182	0.0015
212111_at	STX12	ENSG00000117758	11497	3474.5	-2.35741	0.0183	0.0015
221656_s_at	ARHGEF10L	ENSG00000074964	21017	3475.47	-2.1848	0.0183	0.0015
210281_s_at	ZMYM2	ENSG00000121741	9761	3476.59	-2.161	0.0184	0.0015
204139_x_at	MZF1	ENSG00000099326	3666	3479.07	-2.25121	0.0185	0.0015
208866_at	CSNK1A1	ENSG00000113712	8361	3479.6	-2.33254	0.0185	0.0015
219433_at	BCOR	ENSG00000183337	18797	3480.51	-2.23504	0.0186	0.0015
221222_s_at	C1orf56	ENSG00000143443	20585	3480.88	-2.38965	0.0186	0.0015
205382_s_at	CFD	ENSG00000197766	4909	3481.6	-2.21115	0.0186	0.0015
201255_x_at	BAG6	ENSG00000204463	783	3481.96	-2.2428	0.0186	0.0015
207707_s_at	SEC13	ENSG00000157020	7228	3482.16	-2.25949	0.0186	0.0015
215552_s_at	ESR1	ENSG00000091831	14925	3484.1	-2.32431	0.0187	0.0015
212585_at	OSBPL8	ENSG00000091039	11970	3486.17	-2.46212	0.0188	0.0015
212179_at	SFRS18	ENSG00000132424	11565	3488.98	-2.38684	0.0189	0.0015
217846_at	QARS	ENSG00000172053	17211	3490.3	-2.30953	0.0189	0.0015
204779_s_at	HOXB7	ENSG00000120087	4306	3493.95	-2.25043	0.0191	0.0015
203640_at	MBNL2	ENSG00000139793	3167	3494.6	-2.1789	0.0191	0.0015
206551_x_at	KLHL24	ENSG00000114796	6077	3494.6	-2.20427	0.0191	0.0015
201089_at	ATP6V1B2	ENSG00000147416	617	3495.85	-2.24949	0.0192	0.0016
203041_s_at	LAMP2	ENSG00000005893	2570	3500.12	-2.3153	0.0194	0.0016
212276_at	LPIN1	ENSG00000134324	11662	3501.74	-2.34145	0.0195	0.0016
214665_s_at	ENSG00000187446		14041	3503.74	-2.36559	0.0195	0.0016
58308_at	TRIM62	ENSG00000116525	22126	3504.3	-2.34145	0.0196	0.0016
209426_s_at	AMACR	ENSG00000242110	8919	3508.65	-2.38353	0.0198	0.0016
204388_s_at	MAOA	ENSG00000189221	3915	3510.87	-2.49805	0.0199	0.0016
213203_at	SNAPC5	ENSG00000174446	12585	3512.17	-2.24093	0.0199	0.0016
205397_x_at	SMAD3	ENSG00000166949	4924	3512.46	-2.38551	0.0199	0.0016
202795_x_at	TRIOBP	ENSG00000100106	2323	3513.39	-2.24498	0.02	0.0016
201171_at	nil	nil	nil	699	3514.26	-2.37973	0.02	0.0016
201971_s_at	ATP6V1A	ENSG00000114573	1499	3514.34	-2.36231	0.02	0.0016
213605_s_at	ENSG00000250552		12985	3514.82	-2.5149	0.02	0.0016
202439_s_at	IDS	ENSG00000010404	1967	3514.96	-2.17679	0.02	0.0016
222125_s_at	P4HTM	ENSG00000178467	21485	3518.39	-2.24156	0.0202	0.0016
201408_at	PPP1CB	ENSG00000213639	936	3518.85	-2.28533	0.0202	0.0016
218942_at	PIP4K2C	ENSG00000166908	18306	3520.6	-2.25574	0.0203	0.0017
202253_s_at	DNM2	ENSG00000079805	1781	3521.1	-2.20993	0.0203	0.0017
217837_s_at	VPS24	ENSG00000115561	17202	3521.38	-2.39065	0.0203	0.0017
210761_s_at	GRB7	ENSG00000141738	10222	3524.19	-2.41664	0.0204	0.0017
204480_s_at	C9orf16	ENSG00000171159	4007	3524.83	-2.25996	0.0204	0.0017
201313_at	ENO2	ENSG00000111674	841	3524.97	-2.17739	0.0204	0.0017
209504_s_at	PLEKHB1	ENSG00000021300	8997	3526.12	-2.23117	0.0205	0.0017
211070_x_at	DBI	ENSG00000155368	10514	3527.54	-2.33723	0.0205	0.0017
204398_s_at	EML2	ENSG00000125746	3925	3531.76	-2.30202	0.0207	0.0017
213300_at	ATG2A	ENSG00000110046	12681	3533.23	-2.22607	0.0208	0.0017
204247_s_at	CDK5	ENSG00000164885	3774	3534.77	-2.29421	0.0209	0.0017
209479_at	CCDC28A	ENSG00000024862	8972	3536.26	-2.4801	0.0209	0.0017
215314_at	nil	nil	nil	14688	3536.89	-2.3009	0.021	0.0017
201312_s_at	SH3BGRL	ENSG00000131171	840	3537.36	-2.60431	0.021	0.0017
209531_at	GSTZ1	ENSG00000100577	9024	3537.78	-2.23395	0.021	0.0017
208723_at	USP11	ENSG00000102226	8218	3540.21	-2.36264	0.0211	0.0017
201659_s_at	ARL1	ENSG00000120805	1187	3541.78	-2.54083	0.0212	0.0017
201191_at	PITPNA	ENSG00000174238	719	3543.07	-2.34811	0.0212	0.0018
201932_at	LRRC41	ENSG00000132128	1460	3543.1	-2.18965	0.0212	0.0018
215440_s_at	BEX4	ENSG00000102409	14814	3543.51	-2.1661	0.0212	0.0018
205198_s_at	ATP7A	ENSG00000165240	4725	3544.11	-2.20656	0.0212	0.0018
211009_s_at	ZNF271	ENSG00000118267	10455	3544.8	-2.35039	0.0213	0.0018
221646_s_at	ZDHHC11	ENSG00000188818	21007	3545.6	-2.28137	0.0213	0.0018
203762_s_at	DYNC2LI1	ENSG00000138036	3289	3546.22	-2.28754	0.0213	0.0018
204703_at	IFT88	ENSG00000032742	4230	3547.64	-2.24871	0.0214	0.0018
209106_at	NCOA1	ENSG00000084676	8600	3553.12	-2.52818	0.0217	0.0018
213318_s_at	BAG6	ENSG00000204463	12699	3553.46	-2.22684	0.0217	0.0018
205417_s_at	DAG1	ENSG00000173402	4944	3557.03	-2.20748	0.0218	0.0018
202131_s_at	RIOK3	ENSG00000101782	1659	3557.19	-2.40311	0.0218	0.0018
216071_x_at	MED12	ENSG00000184634	15443	3559	-2.18798	0.0219	0.0018
212236_x_at	JUP	ENSG00000173801	11622	3559.61	-2.14637	0.022	0.0018
209043_at	PAPSS1	ENSG00000138801	8537	3560.11	-2.33934	0.022	0.0018
201130_s_at	CDH1	ENSG00000039068	658	3560.74	-2.16926	0.022	0.0018
205253_at	PBX1	ENSG00000185630	4780	3561.52	-2.40244	0.022	0.0018
207416_s_at	NFATC3	ENSG00000072736	6938	3564.25	-2.25027	0.0221	0.0018
65517_at	AP1M2	ENSG00000129354	22178	3567.96	-2.21484	0.0223	0.0019
214875_x_at	APLP2	ENSG00000084234	14250	3569.64	-2.17211	0.0224	0.0019
213229_at	DICER1	ENSG00000100697	12611	3570.15	-2.27774	0.0224	0.0019
219342_at	CASD1	ENSG00000127995	18706	3570.35	-2.3628	0.0224	0.0019
201286_at	SDC1	ENSG00000115884	814	3570.74	-2.28818	0.0224	0.0019
219020_at	HS1BP3	ENSG00000118960	18384	3571.08	-2.22839	0.0224	0.0019
201590_x_at	ANXA2	ENSG00000182718	1118	3571.12	-2.32882	0.0224	0.0019
218920_at	FAM193B	ENSG00000146067	18284	3571.36	-2.18283	0.0224	0.0019
209115_at	UBA3	ENSG00000144744	8609	3571.83	-2.39894	0.0224	0.0019
201235_s_at	BTG2	ENSG00000159388	763	3572.69	-2.25777	0.0225	0.0019
203735_x_at	PPFIBP1	ENSG00000110841	3262	3572.73	-2.20244	0.0224	0.0019
209122_at	PLIN2	ENSG00000147872	8616	3574.38	-2.2003	0.0225	0.0019
220999_s_at	CYFIP2	ENSG00000055163	20363	3576.03	-2.44477	0.0226	0.0019
214709_s_at	KTN1	ENSG00000126777	14085	3578.45	-2.35904	0.0227	0.0019
201167_x_at	ARHGDIA	ENSG00000141522	695	3580.19	-2.00736	0.0228	0.0019
202807_s_at	TOM1	ENSG00000100284	2335	3580.9	-2.23597	0.0228	0.0019
200839_s_at	CTSB	ENSG00000164733	367	3584.07	-2.21361	0.0229	0.0019
209306_s_at	SWAP70	ENSG00000133789	8800	3584.09	-2.26341	0.0229	0.0019
212725_s_at	TUG1	ENSG00000253352	12110	3584.79	-2.45071	0.023	0.0019
200965_s_at	ABLIM1	ENSG00000099204	493	3584.9	-2.00444	0.023	0.0019
206374_at	DUSP8	ENSG00000184545	5900	3586.01	-2.27048	0.023	0.0019
211704_s_at	SPIN2A	ENSG00000147059	11105	3588.11	-2.34534	0.0231	0.0019
202372_at	RAB3GAP2	ENSG00000118873	1900	3588.19	-2.29199	0.0231	0.0019
204008_at	DNAL4	ENSG00000100246	3535	3588.75	-2.27963	0.0231	0.002
201169_s_at	BHLHE40	ENSG00000134107	697	3594.46	-2.3486	0.0234	0.002
219051_x_at	METRN	ENSG00000103260	18415	3595.81	-2.30825	0.0234	0.002
216568_x_at	nil	nil	nil	15938	3596.99	-2.09725	0.0235	0.002
200605_s_at	PRKAR1A	ENSG00000108946	133	3599.79	-2.37282	0.0236	0.002
204028_s_at	RABGAP1	ENSG00000011454	3555	3600.01	-2.3327	0.0236	0.002
208310_s_at	CCZ1	ENSG00000122674	7814	3602.38	-2.29851	0.0238	0.002
205396_at	SMAD3	ENSG00000166949	4923	3602.76	-2.28596	0.0238	0.002
219880_at	ENSG00000233937		19244	3603.64	-2.26797	0.0238	0.002
209534_x_at	AKAP13	ENSG00000170776	9027	3605.69	-2.27774	0.0239	0.002
208466_at	RAB3D	ENSG00000105514	7964	3606.24	-2.34778	0.0239	0.002
212338_at	MYO1D	ENSG00000176658	11723	3606.65	-2.422	0.024	0.002
203014_x_at	SGSM3	ENSG00000100359	2543	3610.23	-2.3033	0.0242	0.0021
202133_at	WWTR1	ENSG00000018408	1661	3610.53	-2.47838	0.0242	0.0021
212109_at	HN1L	ENSG00000206053	11495	3612.35	-2.37759	0.0243	0.0021
208371_s_at	RING1	ENSG00000204227	7872	3615.69	-2.29247	0.0244	0.0021
220599_s_at	CARD14	ENSG00000141527	19963	3615.82	-2.31851	0.0244	0.0021
201773_at	ADNP	ENSG00000101126	1301	3617.39	-2.32334	0.0245	0.0021
209522_s_at	CRAT	ENSG00000095321	9015	3618.04	-2.24031	0.0245	0.0021
219913_s_at	CRNKL1	ENSG00000101343	19277	3623.82	-2.42805	0.0249	0.0021
206491_s_at	NAPA	ENSG00000105402	6017	3625.15	-2.30473	0.0249	0.0021
201694_s_at	EGR1	ENSG00000120738	1222	3628.96	-2.14384	0.0252	0.0021
214395_x_at	ENSG00000254741		13774	3629.39	-2.28089	0.0252	0.0022
213503_x_at	ANXA2	ENSG00000182718	12884	3630.49	-2.28818	0.0253	0.0022
213105_s_at	C16orf42	ENSG00000007520	12488	3630.89	-2.29549	0.0253	0.0022
52940_at	SIGIRR	ENSG00000185187	22086	3631.44	-2.28169	0.0253	0.0022
209526_s_at	ENSG00000166503		9019	3632.55	-2.40227	0.0253	0.0022
221645_s_at	ZNF83	ENSG00000167766	21006	3633.49	-2.35659	0.0254	0.0022
212888_at	DICER1	ENSG00000100697	12273	3633.72	-2.4485	0.0254	0.0022
219078_at	GPATCH2	ENSG00000092978	18442	3636.34	-2.39065	0.0255	0.0022
208006_at	FOXI1	ENSG00000168269	7515	3638.22	-2.50898	0.0257	0.0022
211299_s_at	FLOT2	ENSG00000132589	10722	3640.91	-2.19269	0.0258	0.0022
200915_x_at	KTN1	ENSG00000126777	443	3641.18	-2.34404	0.0258	0.0022
209420_s_at	SMPD1	ENSG00000166311	8913	3641.9	-2.40361	0.0258	0.0022
203257_s_at	C11orf49	ENSG00000149179	2784	3647.09	-2.19619	0.0262	0.0022
203485_at	RTN1	ENSG00000139970	3012	3647.49	-2.31819	0.0262	0.0023
207265_s_at	KDELR3	ENSG00000100196	6790	3649.66	-2.42435	0.0263	0.0023
204523_at	ZNF140	ENSG00000196387	4050	3649.67	-2.24389	0.0263	0.0023
212041_at	ATP6V0D1	ENSG00000159720	11427	3652.78	-2.32947	0.0265	0.0023
202926_at	NBAS	ENSG00000151779	2455	3655.2	-2.19299	0.0266	0.0023
203916_at	NDST2	ENSG00000166507	3443	3655.41	-2.15278	0.0266	0.0023
AFFX-r2-Hs28SrRNA-M_at	nil	nil	nil	22275	3658.72	-1	0.0268	0.0023
214748_at	ENSG00000139617		14124	3662.65	-2.21131	0.027	0.0023
212909_at	LYPD1	ENSG00000150551	12293	3664.52	-2.07657	0.0271	0.0023
211676_s_at	IFNGR1	ENSG00000027697	11078	3668.2	-2.32705	0.0273	0.0024
49485_at	PRDM4	ENSG00000110851	22057	3668.98	-2.16205	0.0274	0.0024
211404_s_at	APLP2	ENSG00000084234	10819	3671.18	-2.15502	0.0275	0.0024
211937_at	EIF4B	ENSG00000063046	11325	3672.66	-2.22901	0.0276	0.0024
218696_at	EIF2AK3	ENSG00000172071	18060	3673.99	-2.48148	0.0277	0.0024
202388_at	RGS2	ENSG00000116741	1916	3676.59	-2.20167	0.0278	0.0024
212968_at	RFNG	ENSG00000169733	12351	3679.35	-2.23411	0.028	0.0024
201945_at	FURIN	ENSG00000140564	1473	3680.55	-2.1495	0.0281	0.0024
209006_s_at	C1orf63	ENSG00000117616	8500	3681.87	-2.27774	0.0281	0.0024
213240_s_at	KRT4	ENSG00000170477	12622	3681.95	-2.11712	0.0281	0.0024
200644_at	MARCKSL1	ENSG00000175130	172	3681.98	-2.07039	0.0281	0.0024
200653_s_at	CALM1	ENSG00000198668	181	3687.12	-2.28659	0.0285	0.0025
207945_s_at	CSNK1D	ENSG00000141551	7460	3689.08	-2.23752	0.0286	0.0025
214151_s_at	DYX1C1	ENSG00000256061	13530	3692.79	-2.38006	0.0288	0.0025
219142_at	RASL11B	ENSG00000128045	18506	3694	-2.1783	0.0289	0.0025
221012_s_at	TRIM8	ENSG00000171206	20376	3695.07	-2.28327	0.029	0.0025
215785_s_at	CYFIP2	ENSG00000055163	15158	3695.91	-2.28929	0.029	0.0025
221726_at	RPL22	ENSG00000116251	21086	3696.86	-2.32012	0.0291	0.0025
217944_at	POMGNT1	ENSG00000085998	17309	3702	-2.18495	0.0294	0.0026
202083_s_at	SEC14L1	ENSG00000129657	1611	3702.61	-2.27553	0.0294	0.0026
204667_at	nil	nil	nil	4194	3703.7	-2.27931	0.0295	0.0026
203895_at	PLCB4	ENSG00000101333	3422	3703.91	-2.62406	0.0295	0.0026
203252_at	CDK2AP2	ENSG00000167797	2779	3707.03	-2.24996	0.0297	0.0026
217756_x_at	C15orf63	ENSG00000242028	17121	3710.69	-2.20886	0.0299	0.0026
200997_at	RBM4	ENSG00000173933	525	3711.82	-2.23721	0.03	0.0026
201358_s_at	COPB1	ENSG00000129083	886	3712.19	-2.42688	0.03	0.0026
212051_at	WIPF2	ENSG00000171475	11437	3712.37	-2.3633	0.03	0.0026
200677_at	PTTG1IP	ENSG00000183255	205	3713.59	-2.25168	0.0301	0.0026
211684_s_at	DYNC1I2	ENSG00000077380	11085	3714.86	-2.28137	0.0302	0.0026
219272_at	TRIM62	ENSG00000116525	18636	3716.45	-2.25355	0.0303	0.0027
219946_x_at	MYH14	ENSG00000105357	19310	3716.46	-2.20366	0.0302	0.0027
202364_at	MXI1	ENSG00000119950	1892	3719.63	-2.05181	0.0304	0.0027
212323_s_at	VPS13D	ENSG00000048707	11708	3720.53	-2.19527	0.0305	0.0027
212622_at	TMEM41B	ENSG00000166471	12007	3720.6	-2.2664	0.0305	0.0027
207530_s_at	CDKN2B	ENSG00000147883	7051	3725.82	-2.27379	0.0308	0.0027
202073_at	OPTN	ENSG00000123240	1601	3726.74	-2.30425	0.0309	0.0027
210904_s_at	IL13RA1	ENSG00000131724	10351	3729.17	-2.23535	0.031	0.0027
218329_at	PRDM4	ENSG00000110851	17694	3731.44	-2.19771	0.0312	0.0027
209654_at	KIAA0947	ENSG00000164151	9143	3734.35	-2.15039	0.0314	0.0028
218921_at	SIGIRR	ENSG00000185187	18285	3735.05	-2.39745	0.0314	0.0028
200695_at	PPP2R1A	ENSG00000105568	223	3736.37	-2.22515	0.0315	0.0028
204258_at	CHD1	ENSG00000153922	3785	3737.95	-2.19512	0.0316	0.0028
221474_at	MYL12B	ENSG00000118680	20837	3738.37	-2.35023	0.0316	0.0028
208656_s_at	CCNI	ENSG00000118816	8153	3738.55	-2.23845	0.0316	0.0028
201854_s_at	ATMIN	ENSG00000166454	1382	3739.78	-2.2355	0.0317	0.0028
207525_s_at	GIPC1	ENSG00000123159	7046	3742.96	-2.1933	0.0319	0.0028
218265_at	SECISBP2	ENSG00000187742	17630	3743.33	-2.27679	0.0319	0.0028
208837_at	TMED3	ENSG00000166557	8332	3744.09	-2.32511	0.032	0.0028
201007_at	HADHB	ENSG00000138029	535	3745.86	-2.30697	0.0321	0.0028
203985_at	ZNF212	ENSG00000170260	3512	3746.42	-2.29104	0.0321	0.0028
202869_at	OAS1	ENSG00000089127	2397	3747.16	-2.36674	0.0322	0.0029
202456_s_at	ZER1	ENSG00000160445	1984	3749.96	-2.23488	0.0324	0.0029
215235_at	SPTAN1	ENSG00000197694	14609	3750.73	-2.21883	0.0324	0.0029
213017_at	ABHD3	ENSG00000158201	12400	3751.5	-2.21499	0.0325	0.0029
219370_at	RPRM	ENSG00000177519	18734	3751.92	-2.35447	0.0325	0.0029
201973_s_at	CCZ1	ENSG00000122674	1501	3753.67	-2.2355	0.0326	0.0029
208728_s_at	CDC42	ENSG00000070831	8223	3757.58	-2.29151	0.0329	0.0029
203205_at	KDM4A	ENSG00000066135	2733	3759.03	-2.12505	0.0329	0.0029
219175_s_at	SLC41A3	ENSG00000114544	18539	3760.06	-2.17437	0.033	0.0029
219532_at	ELOVL4	ENSG00000118402	18896	3760.13	-2.19132	0.033	0.0029
202032_s_at	MAN2A2	ENSG00000196547	1560	3761.18	-2.17996	0.033	0.0029
221664_s_at	F11R	ENSG00000158769	21025	3763.55	-2.27963	0.0332	0.003
209064_x_at	PAIP1	ENSG00000172239	8558	3765.95	-2.35088	0.0334	0.003
208436_s_at	IRF7	ENSG00000185507	7935	3767.12	-2.41664	0.0335	0.003
217826_s_at	ENSG00000198833		17191	3767.38	-2.21207	0.0335	0.003
211208_s_at	CASK	ENSG00000147044	10648	3770.83	-2.24529	0.0337	0.003
201862_s_at	LRRFIP1	ENSG00000124831	1390	3770.92	-2.41563	0.0337	0.003
218251_at	MID1IP1	ENSG00000165175	17616	3771.63	-2.08652	0.0338	0.003
210427_x_at	ANXA2	ENSG00000182718	9905	3771.98	-2.25371	0.0338	0.003
203801_at	MRPS14	ENSG00000120333	3328	3775.42	-2.21161	0.034	0.003
202206_at	ARL4C	ENSG00000188042	1734	3776.49	-2.46605	0.0341	0.0031
201266_at	TXNRD1	ENSG00000198431	794	3779.74	-2.06551	0.0344	0.0031
203990_s_at	KDM6A	ENSG00000147050	3517	3780.27	-2.46263	0.0344	0.0031
202342_s_at	TRIM2	ENSG00000109654	1870	3781.67	-2.24825	0.0345	0.0031
215333_x_at	GSTM1	ENSG00000134184	14707	3785.35	-2.26655	0.0348	0.0031
[truncated: 158 more rows]
